# Supplementary material for: anNET: a tool for network-embedded thermodynamic analysis of quantitative metabolome data
Source: BMC Bioinformatics. 2008 Apr 16;9:199. doi: 10.1186/1471-2105-9-199 (PMC2375130; doi:10.1186/1471-2105-9-199)
Supplement: Additional file 1 — Metabolic model used for E. coli. [file 1471-2105-9-199-S1.xls]

## Sheet: Compartments
ID	pH	IS	Potential mV	Volume
e	6	0.15	0	0	extracellular
c	7.6	0.15	0	1	cytosol

## Sheet: Model
Abbreviation	reactions	The model correspond to iJR904
ALATA_L	[c]akg + ala-L <==> glu-L + pyr
ALAR	[c]ala-L <==> ala-D	http://systemsbiology.ucsd.edu/organisms/ecoli/ecoli_reactions.html
ASNN	[c]asn-L + h2o --> asp-L + nh4
ASNS2	[c]asp-L + atp + nh4 --> amp + asn-L + h + ppi
ASNS1	[c]asp-L + atp + gln-L + h2o --> amp + asn-L + glu-L + h + ppi
ASPT	[c]asp-L --> fum + nh4
ASPTA	[c]akg + asp-L <==> glu-L + oaa
VPAMT	[c]3mob + ala-L --> pyr + val-L
DAAD	[c]ala-D + fad + h2o --> fadh2 + nh4 + pyr
FFSD	[c]h2o + suc6p --> fru + g6p
A5PISO	[c]ru5p-D <==> ara5p
MME	[c]mmcoa-R <==> mmcoa-S
MICITD	[c]2mcacn + h2o --> micit
ALCD19	[c]glyald + h + nadh <==> glyc + nad
TGBPA	[c]tagdp-D <==> dhap + g3p
LCAD	[c]h2o + lald-L + nad <==> (2) h + lac-L + nadh
ALDD2x	[c]acald + h2o + nad --> ac + (2) h + nadh
ARAI	[c]arab-L <==> rbl-L
RBK_L1	[c]atp + rbl-L --> adp + h + ru5p-L
RBP4E	[c]ru5p-L <==> xu5p-D
ACACCT	[c]acac + accoa --> aacoa + ac
BUTCT	[c]accoa + but --> ac + btcoa
AB6PGH	[c]arbt6p + h2o --> g6p + hqn
PMANM	[c]man1p <==> man6p
PPM2	[c]2dr1p <==> 2dr5p
PPM	[c]r1p <==> r5p
DRPA	[c]2dr5p --> acald + g3p
GALCTND	[c]galctn-D --> 2dh3dgal + h2o
DDPGALA	[c]2dh3dgal6p <==> g3p + pyr
DDGALK	[c]2dh3dgal + atp --> 2dh3dgal6p + adp + h
DHAPT	[c]dha + pep --> dhap + pyr
FAO4	[c]btcoa + fad + h2o + nad --> aacoa + fadh2 + h + nadh
ALDD19x	[c]h2o + nad + pacald --> (2) h + nadh + pac
FRUK	[c]atp + f1p --> adp + fdp + h
FCLPA	[c]fc1p <==> dhap + lald-L
FCI	[c]fuc-L <==> fcl-L
FCLK	[c]atp + fcl-L --> adp + fc1p + h
LCAR	[c]h + lald-L + nadh <==> 12ppd-S + nad
UDPG4E	[c]udpg <==> udpgal
GALKr	[c]atp + gal <==> adp + gal1p + h
UGLT	[c]gal1p + udpg <==> g1p + udpgal
GALU	[c]g1p + h + utp <==> ppi + udpg
GALCTD	[c]galct-D --> 5dh4dglc + h2o
GLTPD	[c]galt1p + nad <==> h + nadh + tag6p-D
GLYCTO2	[c]glyclt + q8 --> glx + q8h2
GLYCTO3	[c]glyclt + mqn8 --> glx + mql8
GLYCTO4	[c]2dmmq8 + glyclt --> 2dmmql8 + glx
GLYCDx	[c]glyc + nad --> dha + h + nadh
GLYK	[c]atp + glyc --> adp + glyc3p + h
PGLYCP	[c]2pglyc + h2o --> glyclt + pi
G3PD2	[c]glyc3p + nadp <==> dhap + h + nadph
GLCRAL	[c]5dh4dglc --> 2h3oppan + pyr
DHPPD	[c]cechddd + nad --> dhpppn + h + nadh
DHCIND	[c]cenchddd + nad --> dhcinnm + h + nadh
PPPNDO	[c]h + nadh + o2 + pppn --> cechddd + nad
CINNDO	[c]cinnm + h + nadh + o2 --> cenchddd + nad
HPYRI	[c]hpyr <==> 2h3oppan
IDOND	[c]5dglcn + h + nadh <==> idon-L + nad
IDOND2	[c]5dglcn + h + nadph --> idon-L + nadp
GNK	[c]atp + glcn --> 6pgc + adp + h
5DGLCNR	[c]5dglcn + h + nadph <==> glcn + nadp
DDGLK	[c]2ddglcn + atp --> 2ddg6p + adp + h
LACZ	[c]h2o + lcts --> gal + glc-D
MLTP1	[c]maltpt + pi <==> g1p + maltttr
MLTP2	[c]malthx + pi <==> g1p + maltpt
MLTP3	[c]malthp + pi <==> g1p + malthx
AMALT1	[c]malt + malttr --> glc-D + maltttr
AMALT2	[c]malt + maltttr --> glc-D + maltpt
AMALT3	[c]malt + maltpt --> glc-D + malthx
AMALT4	[c]malt + malthx --> glc-D + malthp
MLTG1	[c]h2o + malttr --> glc-D + malt
MLTG2	[c]h2o + maltttr --> glc-D + malttr
MLTG3	[c]h2o + maltpt --> glc-D + maltttr
MLTG4	[c]h2o + malthx --> glc-D + maltpt
MLTG5	[c]h2o + malthp --> glc-D + malthx
MAN6PI	[c]man6p <==> f6p
GALS3	[c]h2o + melib --> gal + glc-D
3HCINNMH	[c]3hcinnm + h + nadh + o2 --> dhcinnm + h2o + nad
3HPPPNH	[c]3hpppn + h + nadh + o2 --> dhpppn + h2o + nad
DHCINDO	[c]dhcinnm + o2 --> hkntd
HPPPNDO	[c]dhpppn + o2 --> hkndd
HKNDDH	[c]h2o + hkndd --> (2) h + op4en + succ
HKNTDH	[c]h2o + hkntd --> fum + (2) h + op4en
OP4ENH	[c]h2o + op4en --> 4h2opntn
HOPNTAL	[c]4h2opntn --> acald + pyr
ACALDi	[c]acald + coa + nad --> accoa + h + nadh
M1PD	[c]mnl1p + nad <==> f6p + h + nadh
AGDC	[c]acgam6p + h2o --> ac + gam6p
G6PDA	[c]gam6p + h2o --> f6p + nh4
ACNML	[c]acnam --> acmana + pyr
TRE6PS	[c]g6p + udpg --> h + tre6p + udp
TRE6PP	[c]h2o + tre6p --> pi + tre
PACCOAL	[c]atp + coa + pac --> amp + phaccoa + ppi
PFK_2	[c]atp + tag6p-D --> adp + h + tagdp-D
PGMT	[c]g1p <==> g6p
MCITL2	[c]micit <==> pyr + succ
MCITS	[c]h2o + oaa + ppcoa --> 2mcit + coa + h
MCITD	[c]2mcit --> 2mcacn + h2o
ACCOAL	[c]atp + coa + ppa --> adp + pi + ppcoa
PTA2	[c]pi + ppcoa --> coa + ppap
RBK	[c]atp + rib-D --> adp + h + r5p
RMI	[c]rmn <==> rml
RMK	[c]atp + rml --> adp + h + rml1p
RMPA	[c]rml1p <==> dhap + lald-L
MMM2	[c]succoa --> mmcoa-R
KG6PDC	[c]3dgulnp + h + h2o --> co2tot + xu5p-L
X5PL3E	[c]xu5p-L --> ru5p-L
SBTPD	[c]nad + sbt6p <==> f6p + h + nadh
TAUDO	[c]akg + o2 + taur + h2o --> aacald + co2tot + h + so3 + succ
PPAKr	[c]adp + ppap <==> atp + ppa
OBTFL	[c]2obut + coa --> for + ppcoa
TREHe	[e]h2o + tre --> (2) glc-D
TRE6PH	[c]h2o + tre6p --> g6p + glc-D
TREH	[c]h2o + tre --> (2) glc-D
TARTD	[c]tartr-L --> h2o + oaa
PEAMNO	[c]h2o + o2 + peamn --> h2o2 + nh4 + pacald
ALTRH	[c]altrn --> 2ddglcn + h2o
TAGURr	[c]altrn + nad <==> h + nadh + tagur
GUI1	[c]glcur <==> fruur
GUI2	[c]galur <==> tagur
MNNH	[c]mana --> 2ddglcn + h2o
MANAO	[c]mana + nad <==> fruur + h + nadh
XYLI2i	[c]fru --> glc-D
XYLI1	[c]xyl-D <==> xylu-D
XYLK	[c]atp + xylu-D --> adp + h + xu5p-D
DKGLCNR1	[c]25dkglcn + h + nadph --> 2dhguln + nadp
HPYRRx	[c]h + hpyr + nadh --> glyc-R + nad
HPYRRy	[c]h + hpyr + nadph --> glyc-R + nadp
GLCRD	[c]glcr --> 5dh4dglc + h2o
MMCD	[c]h + mmcoa-S + h2o --> co2tot + ppcoa
PPCSCT	[c]ppcoa + succ --> ppa + succoa
DKGLCNR2y	[c]25dkglcn + h + nadph --> 5dglcn + nadp
2DGLCNRx	[c]2dhglcn + h + nadh --> glcn + nad
2DGLCNRy	[c]2dhglcn + h + nadph --> glcn + nadp
DKGLCNR2x	[c]25dkglcn + h + nadh --> 5dglcn + nad
2DGULRx	[c]2dhguln + h + nadh --> idon-L + nad
2DGULRy	[c]2dhguln + h + nadph --> idon-L + nadp
DOGULNR	[c]23doguln + h + nadh --> 3dhguln + nad
ICL	[c]icit --> glx + succ
MALS	[c]accoa + glx + h2o --> coa + h + mal-L
ME2	[c]mal-L + nadp + h2o --> co2tot + nadph + pyr
PPCK	[c]atp + oaa + h2o --> adp + co2tot + pep
PPA	[c]h2o + ppi --> h + (2) pi
PPC	[c]co2tot + pep --> h + oaa + pi
ME1	[c]mal-L + nad + h2o --> co2tot + nadh + pyr
MDRPD	[c]5mdru1p --> dkmpp + h2o
DKMPPD2	[c]dkmpp + (3) h2o --> 2kmb + for + (6) h + pi
PTRCTA	[c]akg + ptrc --> 4abutn + glu-L
SSALx	[c]h2o + nad + sucsal --> (2) h + nadh + succ
ABUTD	[c]4abutn + h2o + nad --> 4abut + (2) h + nadh
MTRK	[c]5mtr + atp --> 5mdr1p + adp + h
MTRI	[c]5mdr1p <==> 5mdru1p
DKMPPD	[c]dkmpp + h2o + o2 --> 2kmb + for + (2) h + pi
G5SADs	[c]glu5sa --> 1pyr5c + h + h2o
UNK3	[c]2kmb + glu-L --> akg + met-L
ACGS	[c]accoa + glu-L --> acglu + coa + h
ACGK	[c]acglu + atp --> acg5p + adp
AGPR	[c]acg5sa + nadp + pi <==> acg5p + h + nadph
ACOTA	[c]acorn + akg <==> acg5sa + glu-L
NACODA	[c]acg5sa + h2o --> ac + glu5sa
ACODA	[c]acorn + h2o --> ac + orn
ARGSS	[c]asp-L + atp + citr-L --> amp + argsuc + h + ppi
ARGSL	[c]argsuc <==> arg-L + fum
OCBT	[c]cbp + orn <==> citr-L + h + pi
AST	[c]arg-L + succoa --> coa + h + sucarg
SOTA	[c]akg + sucorn --> glu-L + sucgsa
SADH	[c](2) h + (3) h2o + sucarg --> co2tot + (2) nh4 + sucorn
SGSAD	[c]h2o + nad + sucgsa --> (2) h + nadh + sucglu
SGDS	[c]h2o + sucglu --> glu-L + succ
CBPS	[c](2) atp + gln-L + h2o + hco3 --> (2) adp + cbp + glu-L + (2) h + pi
SSALy	[c]h2o + nadp + sucsal --> (2) h + nadph + succ
ABTA	[c]4abut + akg --> glu-L + sucsal
GSPMDA	[c]gtspmd + h2o --> gthrd + spmd
GSPMDS	[c]atp + gthrd + spmd --> adp + gtspmd + h + pi
MTAN	[c]5mta + h2o --> 5mtr + ade
G5SD	[c]glu5p + h + nadph --> glu5sa + nadp + pi
GLU5K	[c]atp + glu-L --> adp + glu5p
P5CR	[c]1pyr5c + (2) h + nadph --> nadp + pro-L
P5CD	[c]1pyr5c + (2) h2o + nad --> glu-L + h + nadh
PROD2	[c]fad + pro-L --> 1pyr5c + fadh2 + h
ARGDC	[c]arg-L + h + h2o --> agm + co2tot
AGMT	[c]agm + h2o --> ptrc + urea
ORNDC	[c]h + orn + h2o --> co2tot + ptrc
ADMDCr	[c]amet + h + h2o <==> ametam + co2tot
SPMS	[c]ametam + ptrc --> 5mta + h + spmd
SPMDAT1	[c]accoa + spmd --> N1aspmd + coa + h
SPMDAT2	[c]accoa + spmd --> coa + h + n8aspmd
ORNTA	[c]akg + orn --> glu-L + glu5sa
PPTGS	[c]uaagmda --> h + peptido_EC + udcpdp
UDCPDP	[c]h2o + udcpdp --> h + pi + udcpp
KDOPP	[c]h2o + kdo8p --> kdo + pi
PEPT_EC	[c]cmp + h + (0.02) pe_EC <==> (0.02) 12dgr_EC + cdpea
PAPA_EC	[c]h2o + (0.02) pa_EC --> (0.02) 12dgr_EC + pi
ECAP_EC	[c]unagamuf --> eca_EC + h + udcpdp
AACPS1	[c]ACP + atp + ttdca --> amp + myrsACP + ppi
AACPS2	[c]ACP + atp + ttdcea --> amp + ppi + tdeACP
AACPS3	[c]ACP + atp + hdca --> amp + palmACP + ppi
AACPS4	[c]ACP + atp + hdcea --> amp + hdeACP + ppi
AACPS5	[c]ACP + atp + ocdcea --> amp + octeACP + ppi
ALAALAr	[c](2) ala-D + atp <==> adp + alaala + h + pi
DAGK_EC	[c](0.02) 12dgr_EC + atp --> adp + h + (0.02) pa_EC
ETHAAL	[c]etha --> acald + nh4
GDMANE	[c]gdpddman --> gdpofuc
GOFUCR	[c]gdpofuc + h + nadph --> gdpfuc + nadp
UDPGALM	[c]udpgal --> udpgalfur
GF6PTA	[c]f6p + gln-L --> gam6p + glu-L
UAGDP	[c]acgam1p + h + utp --> ppi + uacgam
G1PACT	[c]accoa + gam1p --> acgam1p + coa + h
GPDDA1	[c]g3pc + h2o --> chol + glyc3p + h
GPDDA2	[c]g3pe + h2o --> etha + glyc3p + h
GPDDA3	[c]g3ps + h2o --> glyc3p + h + ser-L
GPDDA4	[c]g3pg + h2o --> glyc + glyc3p + h
GPDDA5	[c]g3pi + h2o --> glyc3p + h + inost
GMAND	[c]gdpmann --> gdpddman + h2o
S7PI	[c]s7p --> gmhep7p
GMHEPPA	[c]gmhep17bp + h2o --> gmhep1p + pi
KDOPS	[c]ara5p + h2o + pep --> kdo8p + pi
KDOCT2	[c]ctp + kdo --> ckdo + ppi
MOAT	[c]ckdo + lipidA --> cmp + h + kdolipid4
MOAT2	[c]ckdo + kdolipid4 --> cmp + h + kdo2lipid4
UAGAAT	[c]3hmrsACP + uacgam <==> ACP + u3aga
LPADSS	[c]lipidX + u23ga --> h + lipidAds + udp
UHGADA	[c]h2o + u3aga --> ac + u3hga
U23GAAT	[c]3hmrsACP + u3hga --> ACP + h + u23ga
TDSK	[c]atp + lipidAds --> adp + h + lipidA
EDTXS1	[c]ddcaACP + kdo2lipid4 --> ACP + kdo2lipid4L
EDTXS3	[c]hdeACP + kdo2lipid4 --> ACP + kdo2lipid4p
MAN1PT2	[c]gdp + h + man1p --> gdpmann + pi
PAPPT3	[c]udcpp + ugmda --> uagmda + ump
PGAMT	[c]gam1p <==> gam6p
EDTXS4	[c]kdo2lipid4p + myrsACP --> ACP + lipa_cold
EDTXS2	[c]kdo2lipid4L + myrsACP --> ACP + lipa
UAGCVT	[c]pep + uacgam --> pi + uaccg
UAPGR	[c]h + nadph + uaccg --> nadp + uamr
UAMAS	[c]ala-L + atp + uamr --> adp + h + pi + uama
UAMAGS	[c]atp + glu-D + uama --> adp + h + pi + uamag
UAAGDS	[c]26dap-M + atp + uamag --> adp + h + pi + ugmd
UGMDDS	[c]alaala + atp + ugmd --> adp + h + pi + ugmda
UAGPT3	[c]uacgam + uagmda --> h + uaagmda + udp
GLUR	[c]glu-D <==> glu-L
PLIPA3	[c]h2o + (0.02) pc_EC --> (0.02) agpc_EC + h + (0.36) hdca + (0.07) hdcea + (0.5) ocdcea + (0.02) ttdca + (0.05) ttdcea
PLIPA1	[c]h2o + (0.02) pg_EC --> (0.02) agpg_EC + h + (0.36) hdca + (0.07) hdcea + (0.5) ocdcea + (0.02) ttdca + (0.05) ttdcea
PLIPA2	[c]h2o + (0.02) pe_EC --> (0.02) agpe_EC + h + (0.36) hdca + (0.07) hdcea + (0.5) ocdcea + (0.02) ttdca + (0.05) ttdcea
LPLIPA1	[c](0.02) agpg_EC + h2o --> g3pg + h + (0.36) hdca + (0.07) hdcea + (0.5) ocdcea + (0.02) ttdca + (0.05) ttdcea
LPLIPA2	[c](0.02) agpe_EC + h2o --> g3pe + h + (0.36) hdca + (0.07) hdcea + (0.5) ocdcea + (0.02) ttdca + (0.05) ttdcea
LPLIPA3	[c](0.02) agpc_EC + h2o --> g3pc + h + (0.36) hdca + (0.07) hdcea + (0.5) ocdcea + (0.02) ttdca + (0.05) ttdcea
LPLIPA4	[c](0.02) agpe_EC + (0.02) pg_EC --> (0.02) apg_EC + g3pe
LPLIPA5	[c](0.02) agpc_EC + (0.02) pg_EC --> (0.02) apg_EC + g3pc
LPLIPA6	[c](0.02) agpg_EC + (0.02) pg_EC --> (0.02) apg_EC + g3pg
AGMHE	[c]adphep-D,D --> adphep-L,D
GMHEPAT	[c]atp + gmhep1p + h --> adphep-D,D + ppi
GMHEPK	[c]atp + gmhep7p --> adp + gmhep17bp + h
LPSSYN_EC	[c](3) adphep-L,D + (2) cdpea + (3) ckdo + lipa + (2) udpg --> (3) adp + (2) cdp + (3) cmp + (10) h + lps_EC + (2) udp
G1PTT	[c]dttp + g1p + h --> dtdpglu + ppi
TDPGDH	[c]dtdpglu --> dtdp4d6dg + h2o
TDPDRE	[c]dtdp4d6dg --> dtdp4d6dm
TDPDRR	[c]dtdp4d6dm + h + nadph --> dtdprmn + nadp
MI1PP	[c]h2o + mi1p-D --> inost + pi
UDPGD	[c]h2o + (2) nad + udpg --> (3) h + (2) nadh + udpglcur
USHD	[c]h2o + u23ga --> (2) h + lipidX + ump
ACGAMT	[c]uacgam + udcpp --> ump + unaga
UAG2Ei	[c]uacgam --> uacmam
UACMAMO	[c]h2o + (2) nad + uacmam --> (3) h + (2) nadh + uacmamu
TDPADGAT	[c]accoa + dtdp4addg --> coa + dtdp4aaddg + h
TDPAGTA	[c]dtdp4d6dg + glu-L --> akg + dtdp4addg
AADDGT	[c]dtdp4aaddg + unagamu --> dtdp + h + unagamuf
ACMAMUT	[c]uacmamu + unaga --> h + udp + unagamu
ACONT	[c]cit <==> icit
CITL	[c]cit --> ac + oaa
FRD2	[c]fum + mql8 --> mqn8 + succ
FRD3	[c]2dmmql8 + fum --> 2dmmq8 + succ
FUM	[c]fum + h2o <==> mal-L
CS	[c]accoa + h2o + oaa --> cit + coa + h
ICDHyr	[c]icit + nadp + h2o <==> akg + co2tot + nadph
TEST_AKGDH	[c]akg + coa + nad + h2o --> co2tot + nadh + succoa
MDH	[c]mal-L + nad <==> h + nadh + oaa
MDH2	[c]mal-L + q8 --> oaa + q8h2
MDH3	[c]mal-L + mqn8 --> mql8 + oaa
SUCD1i	[c]fad + succ --> fadh2 + fum
SUCOAS	[c]atp + coa + succ <==> adp + pi + succoa
PMDPHT	[c]5aprbu + h2o --> 4r5au + pi
DNMPPA	[c]dhpmp + h2o --> dhnpt + pi
NADPPPS	[c]h2o + nadp --> nad + pi
NMNN	[c]h2o + nmn --> h + ncam + r5p
NADDPe	[e]h2o + nad --> amp + (2) h + nmn
PPCDC	[c]4ppcys + h +h2o --> co2tot + pan4p
DPCOAK	[c]atp + dpcoa --> adp + coa + h
HYPOE	[c]h2o + pyam5p --> pi + pydam
PYDXPP	[c]h2o + pydx5p --> pi + pydx
PDXPP	[c]h2o + pdx5p --> pi + pydxn
NMNDA	[c]h2o + nmn --> nh4 + nicrnt
TMKr	[c]atp + thm <==> adp + h + thmmp
PPNCL2	[c]4ppan + ctp + cys-L --> 4ppcys + cmp + h + ppi
ACPS1	[c]apoACP + coa --> ACP + h + pap
AMAOTr	[c]8aonn + amet <==> amob + dann
BTS2	[c]cys-L + dtbt <==> ala-L + btn + (2) h
DBTSr	[c]atp + co2tot + dann <==> adp + dtbt + (3) h + pi + h2o
AOXSr	[c]ala-L + h + pmcoa + h2o <==> 8aonn + co2tot + coa
BSORx	[c]btnso + h + nadh --> btn + h2o + nad
BSORy	[c]btnso + h + nadph --> btn + h2o + nadp
CBIAT	[c]atp + cbi + h2o <==> adocbi + pi + ppi
CBLAT	[c]atp + cbl1 + h2o <==> adocbl + pi + ppi
PNTK	[c]atp + pnto-R --> 4ppan + adp + h
PTPATi	[c]atp + h + pan4p --> dpcoa + ppi
ADOCBLS	[c]agdpcbi + rdmbzi --> adocbl + gmp + h
NNDMBRT	[c]dmbzid + nicrnt --> 5prdmbz + h + nac
ADOCBIK	[c]adocbi + atp --> adocbip + adp + h
ACBIPGT	[c]adocbip + gtp + h --> agdpcbi + ppi
HEMEOS	[c]frdp + h2o + pheme --> hemeO + ppi
SHCHD2	[c]nad + shcl --> h + nadh + srch
SHCHF	[c]fe2 + srch --> (3) h + sheme
DXPRIi	[c]dxyl5p + h + nadph --> 2me4p + nadp
DXPS	[c]g3p + h + pyr + h2o --> co2tot + dxyl5p
DHBD	[c]23ddhb + nad <==> 23dhb + h + nadh
ICHORT	[c]h2o + ichor --> 23ddhb + pyr
ENTCS	[c](3) 23dhba + (3) seramp --> (6) amp + enter + (6) h
DHBSr	[c]23dhb + atp <==> 23dhba + ppi
SERASr	[c]atp + h + ser-L <==> ppi + seramp
E4PD	[c]e4p + h2o + nad <==> 4per + (2) h + nadh
DHFR	[c]dhf + h + nadph <==> nadp + thf
DHNPA2	[c]dhnpt --> 6hmhpt + gcald
DHFS	[c]atp + dhpt + glu-L --> adp + dhf + pi
GTPCI	[c]gtp + h2o --> ahdt + for
HPPK2	[c]6hmhpt + atp --> 6hmhptpp + amp + h
DHPS2	[c]4abz + 6hmhptpp --> dhpt + h + ppi
MECDPDH	[c]2mecdp + h --> h2mb4p + h2o
GLUTRS	[c]atp + glu-L + trnaglu --> amp + glutrna + ppi
ALATA_D2	[c]ala-D + pydx5p --> pyam5p + pyr
ALATA_L2	[c]ala-L + pydx5p --> pyam5p + pyr
GTHOr	[c]gthox + h + nadph <==> (2) gthrd + nadp
GLUCYS	[c]atp + cys-L + glu-L --> adp + glucys + h + pi
GTHS	[c]atp + glucys + gly --> adp + gthrd + h + pi
GLUTRR	[c]glutrna + h + nadph --> glu1sa + nadp + trnaglu
PPBNGS	[c](2) 5aop --> h + (2) h2o + ppbng
HMBS	[c]h2o + (4) ppbng --> hmbil + (4) nh4
UPP3S	[c]hmbil --> h2o + uppg3
UPPDC1	[c](4) h + uppg3 + (4) h2o --> (4) co2tot + cpppg3
CPPPGO	[c]cpppg3 + (2) h + o2 --> (2) co2tot + pppg9
PPPGO	[c](1.5) o2 + pppg9 --> (3) h2o + ppp9
FCLT	[c]fe2 + ppp9 --> (2) h + pheme
G1SATi	[c]glu1sa --> 5aop
UPP3MT	[c](2) amet + uppg3 --> (2) ahcys + h + shcl
IPDDIi	[c]ipdp --> dmpp
DMATT	[c]dmpp + ipdp --> grdp + ppi
GRTT	[c]grdp + ipdp --> frdp + ppi
OCTDPS	[c]frdp + (5) ipdp --> octdp + (5) ppi
MEPCT	[c]2me4p + ctp + h --> 4c2me + ppi
CDPMEK	[c]4c2me + atp --> 2p4c2me + adp + h
MECDPS	[c]2p4c2me --> 2mecdp + cmp
NADDP	[c]h2o + nad --> amp + (2) h + nmn
DMPPS	[c]h + h2mb4p + nadh --> dmpp + h2o + nad
IPDPS	[c]h + h2mb4p + nadh --> h2o + ipdp + nad
DHNAOT	[c]dhna + octdp + h2o --> 2dmmq8 + co2tot + h + ppi
NPHS	[c]sbzcoa --> coa + dhna
SUCBZS	[c]2shchc --> h2o + sucbz
OXGDC2	[c]akg + h + thmpp + h2o --> co2tot + ssaltpp
SHCHCS2	[c]ichor + ssaltpp --> 2shchc + pyr + thmpp
SUCBZL	[c]atp + coa + sucbz --> amp + ppi + sbzcoa
ICHORSi	[c]chor --> ichor
AMMQT8_2	[c]2dmmq8 + amet --> ahcys + h + mqn8
QULNS	[c]dhap + iasp --> h + (2) h2o + pi + quln
ASPO3	[c]asp-L + q8 --> iasp + q8h2
ASPO4	[c]asp-L + mqn8 --> iasp + mql8
ASPO5	[c]asp-L + fum --> iasp + succ
ASPO6	[c]asp-L + o2 --> h2o2 + iasp
NNDPR	[c](2) h + prpp + quln + h2o --> co2tot + nicrnt + ppi
NNAT	[c]atp + h + nicrnt --> dnad + ppi
NMNAT	[c]atp + h + nmn --> nad + ppi
NADS1	[c]atp + dnad + nh4 --> amp + h + nad + ppi
DNTPPA	[c]ahdt + h2o --> dhpmp + h + ppi
ADCS	[c]chor + gln-L --> 4adcho + glu-L
ADCL	[c]4adcho --> 4abz + h + pyr
MOHMT	[c]3mob + h2o + mlthf --> 2dhp + thf
PANTS	[c]ala-B + atp + pant-R --> amp + h + pnto-R + ppi
ASP1DC	[c]asp-L + h + h2o --> ala-B + co2tot
DPR	[c]2dhp + h + nadph --> nadp + pant-R
PDX5PS	[c]dxyl5p + nad + phthr --> co2tot + h + h2o + nadh + pdx5p + pi
PERD	[c]4per + nad <==> h + nadh + ohpb
PDX5PO	[c]o2 + pdx5p <==> h2o2 + pydx5p
PYAM5PO	[c]h2o + o2 + pyam5p --> h2o2 + nh4 + pydx5p
PYDXNK	[c]atp + pydxn --> adp + h + pdx5p
PYDAMK	[c]atp + pydam --> adp + h + pyam5p
PYDXK	[c]atp + pydx --> adp + h + pydx5p
RZ5PP	[c]5prdmbz + h2o --> pi + rdmbzi
NNAM	[c]h2o + ncam --> nac + nh4
NAMNPP	[c]atp + h2o + nac + prpp --> adp + nicrnt + pi + ppi
GTPCII2	[c]gtp + (3) h2o --> 25drapp + for + (2) h + ppi
DB4PS	[c]ru5p-D --> db4p + for + h
APRAUR	[c]5apru + h + nadph --> 5aprbu + nadp
DHPPDA2	[c]25drapp + h + h2o --> 5apru + nh4
RBFSa	[c]4r5au + db4p --> dmlz + (2) h2o + pi
RBFK	[c]atp + ribflv --> adp + fmn + h
FMNAT	[c]atp + fmn + h --> fad + ppi
RBFSb	[c](2) dmlz --> 4r5au + ribflv
OHPBAT	[c]glu-L + ohpb <==> akg + phthr
AMPMS	[c]air + h2o --> 4ampm + (2) for + (4) h
PMPK	[c]4ampm + atp --> 2mahmp + adp
HMPK1	[c]4ahmmp + atp --> 4ampm + adp + h
TMPPP	[c]2mahmp + 4mpetz + h --> ppi + thmmp
TMPKr	[c]atp + thmmp <==> adp + thmpp
HETZK	[c]4mhetz + atp --> 4mpetz + adp + h
THZPSN	[c]atp + cys-L + dxyl5p + tyr-L --> 4hba + 4mpetz + ala-L + amp + co2tot + h + ppi
4HTHRS	[c]h2o + phthr --> 4hthr + pi
HBZOPT	[c]4hbz + octdp --> 3ophb + ppi
OPHHX	[c]2oph + (0.5) o2 --> 2ohph
CHRPL	[c]chor --> 4hbz + pyr
OPHBDC	[c]3ophb + h + h2o --> 2oph + co2tot
OMBZLM	[c]2ombzl + amet --> 2ommbl + ahcys + h
OMMBLHX	[c]2ommbl + (0.5) o2 --> 2omhmbl
OHPHM	[c]2ohph + amet --> 2omph + ahcys + h
DMQMT	[c]2omhmbl + amet --> ahcys + h + q8h2
OMPHHX	[c]2omph + (0.5) o2 --> 2ombzl
UDCPDPS	[c]frdp + (8) ipdp --> (8) ppi + udcpdp
DXYLK	[c]atp + dxyl --> adp + dxyl5p + h
NADK	[c]atp + nad --> adp + h + nadp
BPNT	[c]h2o + pap --> amp + pi
ADSK	[c]aps + atp --> adp + h + paps
SADT2	[c]atp + gtp + h2o + so4 --> aps + gdp + pi + ppi
SERAT	[c]accoa + ser-L <==> acser + coa
PAPSR	[c]paps + trdrd --> (2) h + pap + so3 + trdox
SULR	[c](3) h2o + h2s + (3) nadp <==> (5) h + (3) nadph + so3
CYSS	[c]acser + h2s --> ac + cys-L + h
TRPAS1	[c]cys-L + h2o --> h2s + nh4 + pyr
GCALDD	[c]gcald + h2o + nad --> glyclt + (2) h + nadh
MTHFC	[c]h2o + methf <==> 10fthf
MTHFD	[c]mlthf + nadp <==> h + methf + nadph
GLYCL	[c]gly + nad + thf + h2o --> co2tot + mlthf + nadh + nh4
MTHFR2	[c]h + mlthf + nadh --> 5mthf + nad
FTHFD	[c]10fthf + h2o --> for + h + thf
GLUDC	[c]glu-L + h + h2o --> 4abut + co2tot
GLUDy	[c]glu-L + h2o + nadp <==> akg + h + nadph + nh4
GLNS	[c]atp + glu-L + nh4 --> adp + gln-L + h + pi
GLUSy	[c]akg + gln-L + h + nadph --> (2) glu-L + nadp
GLUN	[c]gln-L + h2o --> glu-L + nh4
SERD_D	[c]ser-D --> nh4 + pyr
GHMT2	[c]ser-L + thf --> gly + h2o + mlthf
GLYATi	[c]2aobut + coa --> accoa + gly
PGCD	[c]3pg + nad --> 3php + h + nadh
PSP_L	[c]h2o + pser-L --> pi + ser-L
PSERT	[c]3php + glu-L --> akg + pser-L
SERD_L	[c]ser-L --> nh4 + pyr
THRD	[c]nad + thr-L --> 2aobut + h + nadh
PDH	[c]coa + nad + pyr + h2o --> accoa + co2tot + nadh
G1PP	[c]g1p + h2o --> glc-D + pi
ENO	[c]2pg <==> h2o + pep
FBA	[c]fdp <==> dhap + g3p
FBP	[c]fdp + h2o --> f6p + pi
F6PA	[c]f6p <==> dha + g3p
GAPD	[c]g3p + nad + pi <==> 13dpg + h + nadh
GLCS1	[c]adpglc --> adp + glycogen + h
GLGC	[c]atp + g1p + h --> adpglc + ppi
GLCP	[c]glycogen + pi --> g1p
HEX1	[c]atp + glc-D --> adp + g6p + h
PGM	[c]2pg <==> 3pg
PFK	[c]atp + f6p --> adp + fdp + h
PGI	[c]g6p <==> f6p
PGK	[c]3pg + atp <==> 13dpg + adp
PPS	[c]atp + h2o + pyr --> amp + (2) h + pep + pi
PYK	[c]adp + h + pep --> atp + pyr
TPI	[c]dhap <==> g3p
TRSAR	[c]2h3oppan + h + nadh --> glyc-R + nad
GLXCL	[c](2) glx + h + h2o --> 2h3oppan + co2tot
GLYCK	[c]atp + glyc-R --> 3pg + adp + h
GLYCLTDy	[c]glx + h + nadph --> glyclt + nadp
GLYCLTDx	[c]glx + h + nadh --> glyclt + nad
PRMICIi	[c]prfp --> prlp
IGPDH	[c]eig3p --> h2o + imacp
HISTP	[c]h2o + hisp --> histd + pi
HSTPT	[c]glu-L + imacp --> akg + hisp
HISTD	[c]h2o + histd + (2) nad --> (3) h + his-L + (2) nadh
IG3PS	[c]gln-L + prlp --> aicar + eig3p + glu-L + h
ATPPRT	[c]atp + prpp --> ppi + prbatp
PRATPP	[c]h2o + prbatp --> h + ppi + prbamp
PRAMPC	[c]h2o + prbamp --> prfp
PRPPS	[c]atp + r5p <==> amp + h + prpp
ACCOACr	[c]accoa + atp + hco3 <==> adp + h + malcoa + pi
ACACT1r	[c](2) accoa <==> aacoa + coa
CDAPPA_EC	[c](0.02) cdpdag1 + h2o --> cmp + (2) h + (0.02) pa_EC
DASYN_EC	[c]ctp + h + (0.02) pa_EC <==> (0.02) cdpdag1 + ppi
CLPNS_EC	[c](0.04) pg_EC <==> (0.02) clpn_EC + glyc
C140SN	[c]actACP + (17) h + (5) malACP + (12) nadph --> (5) ACP + (5) co2tot + h2o + myrsACP + (12) nadp
C120SN	[c]actACP + (14) h + (4) malACP + (10) nadph --> (4) ACP + (4) co2tot + ddcaACP + h2o + (10) nadp
MACPD	[c]h + malACP + h2o --> acACP + co2tot
KAS14	[c]acACP + h + malACP + h2o --> ACP + actACP + co2tot
MCOATA	[c]ACP + malcoa <==> coa + malACP
C160SN	[c]actACP + (20) h + (6) malACP + (14) nadph --> (6) ACP + (6) co2tot + h2o + (14) nadp + palmACP
KAS16	[c]ddcaACP + (2) h + malACP + nadph + h2o --> 3hmrsACP + ACP + co2tot + nadp
C181SN	[c]actACP + (22) h + (7) malACP + (15) nadph --> (7) ACP + (7) co2tot + h2o + (15) nadp + octeACP
C141SN	[c]actACP + (16) h + (5) malACP + (11) nadph --> (5) ACP + (5) co2tot + h2o + (11) nadp + tdeACP
KAS15	[c]accoa + h + malACP + h2o --> actACP + co2tot + coa
ACOATA	[c]ACP + accoa <==> acACP + coa
C161SN	[c]actACP + (19) h + (6) malACP + (13) nadph --> (6) ACP + (6) co2tot + h2o + hdeACP + (13) nadp
FAO2	[c]atp + (8) coa + (7) fad + (7) h2o + hdca + (7) nad --> (8) accoa + amp + (7) fadh2 + (7) h + (7) nadh + ppi
FAO1	[c]atp + (7) coa + (6) fad + (6) h2o + (6) nad + ttdca --> (7) accoa + amp + (6) fadh2 + (6) h + (6) nadh + ppi
FAO3	[c]atp + (9) coa + (8) fad + (8) h2o + (8) nad + ocdca --> (9) accoa + amp + (8) fadh2 + (8) h + (8) nadh + ppi
PGPP_EC	[c]h2o + (0.02) pgp_EC --> (0.02) pg_EC + pi
PGSA_EC	[c](0.02) cdpdag1 + glyc3p <==> cmp + h + (0.02) pgp_EC
PASYN_EC	[c]glyc3p + (0.14) hdeACP + (0.04) myrsACP + octeACP + (0.72) palmACP + (0.1) tdeACP --> (2) ACP + (0.02) pa_EC
PSD_EC	[c]h + (0.02) ps_EC + h2o --> co2tot + (0.02) pe_EC
PSSA_EC	[c](0.02) cdpdag1 + ser-L <==> cmp + h + (0.02) ps_EC
AHC	[c]ahcys + h2o <==> adn + hcys-L
DHPTDC	[c]dhptd --> h2o + hmfurn
RHCCE	[c]rhcys --> dhptd + hcys-L
HSST	[c]hom-L + succoa --> coa + suchms
SHSL1	[c]cys-L + suchms --> cyst-L + h + succ
CYSTL	[c]cyst-L + h2o --> hcys-L + nh4 + pyr
METS	[c]5mthf + hcys-L --> met-L + thf
METAT	[c]atp + h2o + met-L --> amet + pi + ppi
AHCYSNS	[c]ahcys + h2o --> ade + rhcys
LGTHL	[c]gthrd + mthgxl --> lgt-S
GLYOX	[c]h2o + lgt-S --> gthrd + h + lac-D
MGSA	[c]dhap --> mthgxl + pi
UGLYCH	[c](2) h + (2) h2o + urdglyc --> co2tot + glx + (2) nh4
ALLTN	[c]alltn + h2o --> alltt + h
ALLTAH	[c]alltt + h2o --> urdglyc + urea
CYNTAH	[c]cynt + (3) h + hco3 + (2) h2o --> (2) co2tot + nh4
CMPN	[c]cmp + h2o --> csn + r5p
ADA	[c]adn + h + h2o --> ins + nh4
DADA	[c]dad-2 + h + h2o --> din + nh4
ADNK1	[c]adn + atp --> adp + amp + h
ADK1	[c]amp + atp <==> (2) adp
DADK	[c]atp + damp <==> adp + dadp
ADK4	[c]amp + itp <==> adp + idp
ADK3	[c]amp + gtp <==> adp + gdp
AMPN	[c]amp + h2o --> ade + r5p
AP4AH	[c]ap4a + h2o --> (2) adp + (2) h
GP4GH	[c]gp4g + h2o --> (2) gdp + (2) h
AP5AH	[c]ap5a + h2o --> adp + atp + (2) h
ADPT	[c]ade + prpp --> amp + ppi
CYTD	[c]cytd + h + h2o --> nh4 + uri
DCYTD	[c]dcyt + h + h2o --> duri + nh4
CYTK2	[c]atp + dcmp <==> adp + dcdp
CYTK1	[c]atp + cmp <==> adp + cdp
UMPK	[c]atp + ump <==> adp + udp
CSND	[c]csn + h + h2o --> nh4 + ura
ADNCYC	[c]atp --> camp + ppi
DCTPD	[c]dctp + h + h2o --> dutp + nh4
TMDPP	[c]pi + thymd <==> 2dr1p + thym
DURIPP	[c]duri + pi <==> 2dr1p + ura
NTPTP1	[c]dgtp + h2o --> dgsn + pppi
NTPTP2	[c]gtp + h2o --> gsn + pppi
DUTPDP	[c]dutp + h2o --> dump + h + ppi
GK1	[c]atp + gmp <==> adp + gdp
DGK1	[c]atp + dgmp <==> adp + dgdp
XPPT	[c]prpp + xan --> ppi + xmp
HXPRT	[c]hxan + prpp --> imp + ppi
GUAPRT	[c]gua + prpp --> gmp + ppi
INSK	[c]atp + ins --> adp + h + imp
GSNK	[c]atp + gsn --> adp + gmp + h
NTPP3	[c]dctp + h2o --> dcmp + h + ppi
NTPP4	[c]ctp + h2o --> cmp + h + ppi
NTPP5	[c]datp + h2o --> damp + h + ppi
NTPP6	[c]atp + h2o --> amp + h + ppi
NTPP7	[c]dttp + h2o --> dtmp + h + ppi
NTPP8	[c]h2o + utp --> h + ppi + ump
NTPP1	[c]dgtp + h2o --> dgmp + h + ppi
NTPP2	[c]gtp + h2o --> gmp + h + ppi
NDPK1	[c]atp + gdp <==> adp + gtp
NDPK2	[c]atp + udp <==> adp + utp
NDPK3	[c]atp + cdp <==> adp + ctp
NDPK5	[c]atp + dgdp <==> adp + dgtp
NDPK6	[c]atp + dudp <==> adp + dutp
NDPK7	[c]atp + dcdp <==> adp + dctp
NDPK8	[c]atp + dadp <==> adp + datp
NDPK4	[c]atp + dtdp <==> adp + dttp
RNDR1	[c]adp + trdrd --> dadp + h2o + trdox
RNDR2	[c]gdp + trdrd --> dgdp + h2o + trdox
RNDR4	[c]trdrd + udp --> dudp + h2o + trdox
RNDR3	[c]cdp + trdrd --> dcdp + h2o + trdox
RNTR1	[c]atp + trdrd --> datp + h2o + trdox
RNTR2	[c]gtp + trdrd --> dgtp + h2o + trdox
RNTR3	[c]ctp + trdrd --> dctp + h2o + trdox
RNTR4	[c]trdrd + utp --> dutp + h2o + trdox
URIDK2r	[c]atp + dump <==> adp + dudp
DURIK1	[c]atp + duri --> adp + dump + h
TMDK1	[c]atp + thymd --> adp + dtmp + h
TMDS	[c]dump + mlthf --> dhf + dtmp
DTMPK	[c]atp + dtmp <==> adp + dtdp
URIK2	[c]gtp + uri --> gdp + h + ump
CYTDK2	[c]cytd + gtp --> cmp + gdp + h
PYNP2r	[c]pi + uri <==> r1p + ura
UPPRT	[c]prpp + ura --> ppi + ump
NTD1	[c]dump + h2o --> duri + pi
NTD5	[c]dtmp + h2o --> pi + thymd
NTD6	[c]damp + h2o --> dad-2 + pi
NTD8	[c]dgmp + h2o --> dgsn + pi
NTD3	[c]dcmp + h2o --> dcyt + pi
NTD4	[c]cmp + h2o --> cytd + pi
NTD7	[c]amp + h2o --> adn + pi
NTD9	[c]gmp + h2o --> gsn + pi
NTD11	[c]h2o + imp --> ins + pi
NTD10	[c]h2o + xmp --> pi + xtsn
NTD2	[c]h2o + ump --> pi + uri
PUNP6	[c]din + pi <==> 2dr1p + hxan
PUNP5	[c]ins + pi <==> hxan + r1p
PUNP2	[c]dad-2 + pi <==> 2dr1p + ade
PUNP4	[c]dgsn + pi <==> 2dr1p + gua
PUNP1	[c]adn + pi <==> ade + r1p
PUNP3	[c]gsn + pi <==> gua + r1p
PUNP7	[c]pi + xtsn <==> r1p + xan
GUAD	[c]gua + h + h2o --> nh4 + xan
ADD	[c]ade + h + h2o --> hxan + nh4
L-LACD2	[c]lac-L + q8 --> pyr + q8h2
L-LACD3	[c]lac-L + mqn8 --> mql8 + pyr
ATPS4r	adp[c] + (4) h[e] + pi[c] <==> atp[c] + (3) h[c] + h2o[c]
CRNBTCT	[c]bbtcoa + crn <==> crncoa + gbbtn
CRNCBCT	[c]crn + ctbtcoa <==> crncoa + ctbt
CRNCDH	[c]crncoa <==> ctbtcoa + h2o
CYTBD	(2) h[c] + (0.5) o2[c] + q8h2[c] --> (2) h[e] + h2o[c] + q8[c]
CYTBO3	(2.5) h[c] + (0.5) o2[c] + q8h2[c] --> (2.5) h[e] + h2o[c] + q8[c]
LDH_D2	[c]lac-D + q8 --> pyr + q8h2
DMSOR1	[c]dmso + mql8 --> dms + h2o + mqn8
DMSOR2	[c]2dmmql8 + dmso --> 2dmmq8 + dms + h2o
TMAOR1	[c]h + mql8 + tmao --> h2o + mqn8 + tma
TMAOR2	[c]2dmmql8 + h + tmao --> 2dmmq8 + h2o + tma
FDH2	for[c] + (3) h[c] + q8[c] + h2o[c]--> co2tot[c] + (2) h[e] + q8h2[c]
FDH3	for[c] + (3) h[c] + mqn8[c] + h2o[c] --> co2tot[c] + (2) h[e] + mql8[c]
GLCDe	glc-D[e] + h2o[e] + q8[c] --> glcn[e] + h[e] + q8h2[c]
G3PD7	[c]2dmmq8 + glyc3p --> 2dmmql8 + dhap
G3PD6	[c]glyc3p + mqn8 --> dhap + mql8
G3PD5	[c]glyc3p + q8 --> dhap + q8h2
HYD3	2dmmq8[c] + (2) h[c] + h2[c] --> 2dmmql8[c] + (2) h[e]
HYD1	(2) h[c] + h2[c] + q8[c] --> (2) h[e] + q8h2[c]
HYD2	(2) h[c] + h2[c] + mqn8[c] --> (2) h[e] + mql8[c]
NO3R1	(2) h[c] + no3[c] + q8h2[c] --> (2) h[e] + h2o[c] + no2[c] + q8[c]
NO3R2	(2) h[c] + mql8[c] + no3[c] --> (2) h[e] + h2o[c] + mqn8[c] + no2[c]
NADH5	[c]h + nadh + q8 --> nad + q8h2
NADH9	[c]2dmmq8 + h + nadh --> 2dmmql8 + nad
NADH10	[c]h + mqn8 + nadh --> mql8 + nad
NTRIR2x	[c](5) h + (3) nadh + no2 --> (2) h2o + (3) nad + nh4
NADH6	(4.5) h[c] + nadh[c] + q8[c] --> (3.5) h[e] + nad[c] + q8h2[c]
NADH7	(3) h[c] + mqn8[c] + nadh[c] --> (2) h[e] + mql8[c] + nad[c]
NADH8	2dmmq8[c] + (3.8) h[c] + nadh[c] --> 2dmmql8[c] + (2.8) h[e] + nad[c]
THD2	h[e] + nadh[c] + nadp[c] --> h[c] + nad[c] + nadph[c]
POX	[c](2) h2o + pyr + q8 --> ac + co2tot + q8h2
SUCD4	[c]fadh2 + q8 <==> fad + q8h2
TEST_NADTRHD	[c]nad + nadph --> nadh + nadp
TMAOR1e	h[e] + mql8[c] + tmao[e] --> h2o[e] + mqn8[c] + tma[e]
TMAOR2e	2dmmql8[c] + h[e] + tmao[e] --> 2dmmq8[c] + h2o[e] + tma[e]
DMSOR1e	dmso[e] + mql8[c] --> dms[e] + h2o[e] + mqn8[c]
DMSOR2e	2dmmql8[c] + dmso[e] --> 2dmmq8[c] + dms[e] + h2o[e]
TRDR	[c]h + nadph + trdox --> nadp + trdrd
PGL	[c]6pgl + h2o --> 6pgc + h
EDA	[c]2ddg6p --> g3p + pyr
EDD	[c]6pgc --> 2ddg6p + h2o
GND	[c]6pgc + nadp + h2o --> co2tot + nadph + ru5p-D
RPE	[c]ru5p-D <==> xu5p-D
RPI	[c]r5p <==> ru5p-D
TALA	[c]g3p + s7p <==> e4p + f6p
TKT1	[c]r5p + xu5p-D <==> g3p + s7p
TKT2	[c]e4p + xu5p-D <==> f6p + g3p
G6PDH2r	[c]g6p + nadp <==> 6pgl + h + nadph
GMPS2	[c]atp + gln-L + h2o + xmp --> amp + glu-L + gmp + (2) h + ppi
IMPD	[c]h2o + imp + nad --> h + nadh + xmp
GMPR	[c]gmp + (2) h + nadph --> imp + nadp + nh4
ADSS	[c]asp-L + gtp + imp --> dcamp + gdp + (2) h + pi
ADSL2r	[c]25aics <==> aicar + fum
ADSL1r	[c]dcamp <==> amp + fum
PRASCS	[c]5aizc + asp-L + atp <==> 25aics + adp + h + pi
PRAGSr	[c]atp + gly + pram <==> adp + gar + h + pi
AIRC3	[c]5aizc <==> 5caiz
GLUPRT	[c]gln-L + h2o + prpp --> glu-L + ppi + pram
AICART	[c]10fthf + aicar <==> fprica + thf
IMPC	[c]h2o + imp <==> fprica
AIRC2	[c]air + atp + hco3 --> 5caiz + adp + h + pi
PRFGS	[c]atp + fgam + gln-L + h2o --> adp + fpram + glu-L + h + pi
PRAIS	[c]atp + fpram --> adp + air + (2) h + pi
GARFT	[c]10fthf + gar <==> fgam + h + thf
GART	[c]atp + for + gar --> adp + fgam + h + pi
ASPCT	[c]asp-L + cbp --> cbasp + h + pi
DHORTS	[c]dhor-S + h2o <==> cbasp + h
DHORD2	[c]dhor-S + q8 --> orot + q8h2
DHORD5	[c]dhor-S + mqn8 --> mql8 + orot
ORPT	[c]orot5p + ppi <==> orot + prpp
OMPDC	[c]h + orot5p + h2o --> co2tot + ump
CTPS2	[c]atp + gln-L + h2o + utp --> adp + ctp + glu-L + (2) h + pi
CBMK	[c]atp + co2tot + nh4 --> adp + cbp + (2) h + h2o
AMANAPE	[c]acmanap --> acgam6p
AMANK	[c]acmana + atp --> acmanap + adp + h
ALLTNt2r	alltn[e] + h[e] <==> alltn[c] + h[c]
ARGORNt7	arg-L[e] + orn[c] <==> arg-L[c] + orn[e]
ACACt2	acac[e] + h[e] <==> acac[c] + h[c]
BUTt2r	but[e] + h[e] <==> but[c] + h[c]
CYNTt2	cynt[e] + h[e] --> cynt[c] + h[c]
GALCTt2r	galct-D[e] + h[e] <==> galct-D[c] + h[c]
GLCRt2r	glcr[e] + h[e] <==> glcr[c] + h[c]
PPPNt2r	h[e] + pppn[e] <==> h[c] + pppn[c]
HPPPNt2r	3hpppn[e] + h[e] <==> 3hpppn[c] + h[c]
HCINNMt2r	3hcinnm[e] + h[e] <==> 3hcinnm[c] + h[c]
GLUABUTt7	4abut[c] + glu-L[e] <==> 4abut[e] + glu-L[c]
ALAt2r	ala-L[e] + h[e] <==> ala-L[c] + h[c]
URAt2r	h[e] + ura[e] <==> h[c] + ura[c]
GLYBt2r	glyb[e] + h[e] <==> glyb[c] + h[c]
CHLabc	atp[c] + chol[e] + h2o[c] --> adp[c] + chol[c] + h[c] + pi[c]
GLYBabc	atp[c] + glyb[e] + h2o[c] --> adp[c] + glyb[c] + h[c] + pi[c]
TARTRt7	succ[c] + tartr-L[e] <==> succ[e] + tartr-L[c]
SUCCabc	atp[c] + h2o[c] + succ[e] --> adp[c] + h[c] + pi[c] + succ[c]
GUAt2	gua[e] + h[e] --> gua[c] + h[c]
XANt2	h[e] + xan[e] --> h[c] + xan[c]
ACKr	[c]ac + atp <==> actp + adp
ACS	[c]ac + atp + coa --> accoa + amp + ppi
ADHEr	[c]accoa + (2) h + (2) nadh <==> coa + etoh + (2) nad
LDH_D	[c]lac-D + nad <==> h + nadh + pyr
FHL	[c]for + h + h2o --> co2tot + h2
PTAr	[c]accoa + pi <==> actp + coa
PFL	[c]coa + pyr --> accoa + for
SDPTA	[c]akg + sl26da <==> glu-L + sl2a6o
ASAD	[c]aspsa + nadp + pi <==> 4pasp + h + nadph
DHDPS	[c]aspsa + pyr --> 23dhdp + h + (2) h2o
DHDPRy	[c]23dhdp + h + nadph --> nadp + thdp
THDPS	[c]h2o + succoa + thdp --> coa + sl2a6o
SDPDS	[c]h2o + sl26da --> 26dap-LL + succ
DAPE	[c]26dap-LL <==> 26dap-M
LYSDC	[c]h + lys-L + h2o --> 15dap + co2tot
THRAr	[c]thr-L <==> acald + gly
DAPDC	[c]26dap-M + h + h2o --> co2tot + lys-L
HSDy	[c]hom-L + nadp <==> aspsa + h + nadph
ASPK	[c]asp-L + atp <==> 4pasp + adp
HSK	[c]atp + hom-L --> adp + h + phom
THRS	[c]h2o + phom --> pi + thr-L
12PPDt	12ppd-S[e] <==> 12ppd-S[c]
NMNt7	h2o[c] + nmn[e] --> h[c] + ncam[c] + r5p[c]
ACALDt	acald[e] <==> acald[c]
GUAt	gua[e] <==> gua[c]
HYXNt	hxan[e] <==> hxan[c]
XANt	xan[e] <==> xan[c]
NACUP	nac[e] --> nac[c]
ASNabc	asn-L[e] + atp[c] + h2o[c] --> adp[c] + asn-L[c] + h[c] + pi[c]
ASNt2r	asn-L[e] + h[e] <==> asn-L[c] + h[c]
DAPabc	26dap-M[e] + atp[c] + h2o[c] --> 26dap-M[c] + adp[c] + h[c] + pi[c]
CYSabc	atp[c] + cys-L[e] + h2o[c] --> adp[c] + cys-L[c] + h[c] + pi[c]
ACt2r	ac[e] + h[e] <==> ac[c] + h[c]
ETOHt2r	etoh[e] + h[e] <==> etoh[c] + h[c]
PYRt2r	h[e] + pyr[e] <==> h[c] + pyr[c]
O2t	o2[e] <==> o2[c]
CO2t	co2tot[e] + h2o[c] <==> co2tot[c] + h2o[e]
H2Ot	h2o[e] <==> h2o[c]
DHAt	dha[e] <==> dha[c]
NH3t	nh4[e] <==> nh4[c]
ARBt2r	arab-L[e] + h[e] <==> arab-L[c] + h[c]
ARBabc	arab-L[e] + atp[c] + h2o[c] --> adp[c] + arab-L[c] + h[c] + pi[c]
HISt2r	h[e] + his-L[e] <==> h[c] + his-L[c]
PHEt2r	h[e] + phe-L[e] <==> h[c] + phe-L[c]
LEUt2r	h[e] + leu-L[e] <==> h[c] + leu-L[c]
VALt2r	h[e] + val-L[e] <==> h[c] + val-L[c]
ILEt2r	h[e] + ile-L[e] <==> h[c] + ile-L[c]
CBL1abc	atp[c] + cbl1[e] + h2o[c] --> adp[c] + cbl1[c] + h[c] + pi[c]
CADVt	15dap[c] + h[e] + lys-L[e] --> 15dap[e] + h[c] + lys-L[c]
CRNt7	crn[e] + gbbtn[c] --> crn[c] + gbbtn[e]
NAt3_1	h[e] + na1[c] <==> h[c] + na1[e]
CITt7	cit[e] + succ[c] --> cit[c] + succ[e]
CSNt2	csn[e] + h[e] --> csn[c] + h[c]
MALTpts	malt[e] + pep[c] --> malt6p[c] + pyr[c]
ACGApts	acgam[e] + pep[c] --> acgam6p[c] + pyr[c]
DALAt2r	ala-D[e] + h[e] <==> ala-D[c] + h[c]
DSERt2r	h[e] + ser-D[e] <==> h[c] + ser-D[c]
GLYt2r	gly[e] + h[e] <==> gly[c] + h[c]
SULabc	atp[c] + h2o[c] + so4[e] --> adp[c] + h[c] + pi[c] + so4[c]
ASPt2_2	asp-L[e] + (2) h[e] --> asp-L[c] + (2) h[c]
FUMt2_2	fum[e] + (2) h[e] --> fum[c] + (2) h[c]
MALt2_2	(2) h[e] + mal-L[e] --> (2) h[c] + mal-L[c]
SUCCt2_2	(2) h[e] + succ[e] --> (2) h[c] + succ[c]
ASPt2_3	asp-L[e] + (3) h[e] --> asp-L[c] + (3) h[c]
MALt2_3	(3) h[e] + mal-L[e] --> (3) h[c] + mal-L[c]
SUCCt2_3	(3) h[e] + succ[e] --> (3) h[c] + succ[c]
SUCCt2b	h[c] + succ[c] --> h[e] + succ[e]
FUMt2_3	fum[e] + (3) h[e] --> fum[c] + (3) h[c]
SUCFUMt	fum[e] + succ[c] <==> fum[c] + succ[e]
GALCTNt2r	galctn-D[e] + h[e] <==> galctn-D[c] + h[c]
GALURt2r	galur[e] + h[e] <==> galur[c] + h[c]
GLCURt2r	glcur[e] + h[e] <==> glcur[c] + h[c]
OCDCAt2	h[e] + ocdca[e] --> h[c] + ocdca[c]
HDCAt2	h[e] + hdca[e] --> h[c] + hdca[c]
TTDCAt2	h[e] + ttdca[e] --> h[c] + ttdca[c]
FE2abc	atp[c] + fe2[e] + h2o[c] --> adp[c] + fe2[c] + h[c] + pi[c]
FORt	for[e] <==> for[c]
FUCt	fuc-L[e] + h[e] <==> fuc-L[c] + h[c]
ABUTt2	4abut[e] + h[e] --> 4abut[c] + h[c]
GALt2	gal[e] + h[e] --> gal[c] + h[c]
GLCt2	glc-D[e] + h[e] --> glc-D[c] + h[c]
GALTpts	galt[e] + pep[c] --> galt1p[c] + pyr[c]
GLNabc	atp[c] + gln-L[e] + h2o[c] --> adp[c] + gln-L[c] + h[c] + pi[c]
GLYCt	glyc[c] <==> glyc[e]
GLYALDt	glyald[e] <==> glyald[c]
UREAt	urea[e] <==> urea[c]
GLYC3Pt6	glyc3p[e] + pi[c] --> glyc3p[c] + pi[e]
ASPabc	asp-L[e] + atp[c] + h2o[c] --> adp[c] + asp-L[c] + h[c] + pi[c]
GLUabc	atp[c] + glu-L[e] + h2o[c] --> adp[c] + glu-L[c] + h[c] + pi[c]
ASPt2	asp-L[e] + h[e] --> asp-L[c] + h[c]
GLUt2r	glu-L[e] + h[e] <==> glu-L[c] + h[c]
GLUt4	glu-L[e] + na1[e] --> glu-L[c] + na1[c]
ORNabc	atp[c] + h2o[c] + orn[e] --> adp[c] + h[c] + orn[c] + pi[c]
ARGabc	arg-L[e] + atp[c] + h2o[c] --> adp[c] + arg-L[c] + h[c] + pi[c]
HISabc	atp[c] + h2o[c] + his-L[e] --> adp[c] + h[c] + his-L[c] + pi[c]
LYSabc	atp[c] + h2o[c] + lys-L[e] --> adp[c] + h[c] + lys-L[c] + pi[c]
IDONt2r	h[e] + idon-L[e] <==> h[c] + idon-L[c]
GLCNt2r	glcn[e] + h[e] <==> glcn[c] + h[c]
DDGLCNt2r	2ddglcn[e] + h[e] <==> 2ddglcn[c] + h[c]
Kabc	atp[c] + h2o[c] + k[e] --> adp[c] + h[c] + k[c] + pi[c]
AKGt2r	akg[e] + h[e] <==> akg[c] + h[c]
LCTSt	h[e] + lcts[e] <==> h[c] + lcts[c]
ILEabc	atp[c] + h2o[c] + ile-L[e] --> adp[c] + h[c] + ile-L[c] + pi[c]
THRabc	atp[c] + h2o[c] + thr-L[e] --> adp[c] + h[c] + pi[c] + thr-L[c]
ALAabc	ala-L[e] + atp[c] + h2o[c] --> adp[c] + ala-L[c] + h[c] + pi[c]
VALabc	atp[c] + h2o[c] + val-L[e] --> adp[c] + h[c] + pi[c] + val-L[c]
LEUabc	atp[c] + h2o[c] + leu-L[e] --> adp[c] + h[c] + leu-L[c] + pi[c]
D-LACt2	h[e] + lac-D[e] <==> h[c] + lac-D[c]
GLYCLTt2r	glyclt[e] + h[e] <==> glyclt[c] + h[c]
L-LACt2r	h[e] + lac-L[e] <==> h[c] + lac-L[c]
LYSt2r	h[e] + lys-L[e] <==> h[c] + lys-L[c]
MALTPTabc	atp[c] + h2o[c] + maltpt[e] --> adp[c] + h[c] + maltpt[c] + pi[c]
MALTabc	atp[c] + h2o[c] + malt[e] --> adp[c] + h[c] + malt[c] + pi[c]
MALTTTRabc	atp[c] + h2o[c] + maltttr[e] --> adp[c] + h[c] + maltttr[c] + pi[c]
MALTHXabc	atp[c] + h2o[c] + malthx[e] --> adp[c] + h[c] + malthx[c] + pi[c]
MALTTRabc	atp[c] + h2o[c] + malttr[e] --> adp[c] + h[c] + malttr[c] + pi[c]
FRUpts2	fru[e] + pep[c] --> f6p[c] + pyr[c]
MANpts	man[e] + pep[c] --> man6p[c] + pyr[c]
GAMpts	gam[e] + pep[c] --> gam6p[c] + pyr[c]
MELIBt2	h[e] + melib[e] --> h[c] + melib[c]
METabc	atp[c] + h2o[c] + met-L[e] --> adp[c] + h[c] + met-L[c] + pi[c]
METDabc	atp[c] + h2o[c] + met-D[e] --> adp[c] + h[c] + met-D[c] + pi[c]
GALabc	atp[c] + gal[e] + h2o[c] --> adp[c] + gal[c] + h[c] + pi[c]
INDOLEt2r	h[e] + indole[e] <==> h[c] + indole[c]
ACNAMt2	acnam[e] + h[e] --> acnam[c] + h[c]
NO3t7	no2[c] + no3[e] --> no2[e] + no3[c]
NO2t2r	h[e] + no2[e] <==> h[c] + no2[c]
NAt3_2	(2) h[e] + na1[c] --> (2) h[c] + na1[e]
NAt3_1.5	(3) h[e] + (2) na1[c] --> (3) h[c] + (2) na1[e]
GSNt2	gsn[e] + h[e] --> gsn[c] + h[c]
DGSNt2	dgsn[e] + h[e] --> dgsn[c] + h[c]
DINSt2	din[e] + h[e] --> din[c] + h[c]
DCYTt2	dcyt[e] + h[e] --> dcyt[c] + h[c]
DURIt2	duri[e] + h[e] --> duri[c] + h[c]
DADNt2	dad-2[e] + h[e] --> dad-2[c] + h[c]
PNTOt4	na1[e] + pnto-R[e] --> na1[c] + pnto-R[c]
PIt2r	h[e] + pi[e] <==> h[c] + pi[c]
NMNP	nmn[e] --> nmn[c]
PTRCabc	atp[c] + h2o[c] + ptrc[e] --> adp[c] + h[c] + pi[c] + ptrc[c]
SPMDabc	atp[c] + h2o[c] + spmd[e] --> adp[c] + h[c] + pi[c] + spmd[c]
PTRCORNt7	orn[c] + ptrc[e] <==> orn[e] + ptrc[c]
PTRCt2r	h[e] + ptrc[e] <==> h[c] + ptrc[c]
PROt2r	h[e] + pro-L[e] <==> h[c] + pro-L[c]
PROabc	atp[c] + h2o[c] + pro-L[e] --> adp[c] + h[c] + pi[c] + pro-L[c]
PIabc	atp[c] + h2o[c] + pi[e] --> adp[c] + h[c] + (2) pi[c]
ACMANApts	acmana[e] + pep[c] --> acmanap[c] + pyr[c]
MNLpts	mnl[e] + pep[c] --> mnl1p[c] + pyr[c]
SUCpts	pep[c] + sucr[e] --> pyr[c] + suc6p[c]
GLCpts	glc-D[e] + pep[c] --> g6p[c] + pyr[c]
FRUpts	fru[e] + pep[c] --> f1p[c] + pyr[c]
TREpts	pep[c] + tre[e] --> pyr[c] + tre6p[c]
PROt4	na1[e] + pro-L[e] --> na1[c] + pro-L[c]
RMNt	h[e] + rmn[e] --> h[c] + rmn[c]
TSULabc	atp[c] + h2o[c] + tsul[e] --> adp[c] + h[c] + pi[c] + tsul[c]
SERt2r	h[e] + ser-L[e] <==> h[c] + ser-L[c]
THMabc	atp[c] + h2o[c] + thm[e] --> adp[c] + h[c] + pi[c] + thm[c]
SBTpts	pep[c] + sbt-D[e] --> pyr[c] + sbt6p[c]
SERt4	na1[e] + ser-L[e] --> na1[c] + ser-L[c]
THRt4	na1[e] + thr-L[e] --> na1[c] + thr-L[c]
TAURabc	atp[c] + h2o[c] + taur[e] --> adp[c] + h[c] + pi[c] + taur[c]
THRt2r	h[e] + thr-L[e] <==> h[c] + thr-L[c]
TRPt2r	h[e] + trp-L[e] <==> h[c] + trp-L[c]
Kt2r	h[e] + k[e] <==> h[c] + k[c]
TYRt2r	h[e] + tyr-L[e] <==> h[c] + tyr-L[c]
GLYC3Pabc	atp[c] + glyc3p[e] + h2o[c] --> adp[c] + glyc3p[c] + h[c] + pi[c]
MAN6Pt6_2	man6p[e] + (2) pi[c] --> man6p[c] + (2) pi[e]
G6Pt6_2	g6p[e] + (2) pi[c] --> g6p[c] + (2) pi[e]
FUCPt6_2	fuc1p-L[e] + (2) pi[c] --> fuc1p-L[c] + (2) pi[e]
XTSNt2r	h[e] + xtsn[e] <==> h[c] + xtsn[c]
INSt2r	h[e] + ins[e] <==> h[c] + ins[c]
ADNt2r	adn[e] + h[e] <==> adn[c] + h[c]
CYTDt2r	cytd[e] + h[e] <==> cytd[c] + h[c]
THMDt2r	h[e] + thymd[e] <==> h[c] + thymd[c]
URIt2r	h[e] + uri[e] <==> h[c] + uri[c]
XYLt2	h[e] + xyl-D[e] --> h[c] + xyl-D[c]
XYLabc	atp[c] + h2o[c] + xyl-D[e] --> adp[c] + h[c] + pi[c] + xyl-D[c]
CHLt2r	chol[e] + h[e] <==> chol[c] + h[c]
ADEt2r	ade[e] + h[e] <==> ade[c] + h[c]
RIBabc	atp[c] + h2o[c] + rib-D[e] --> adp[c] + h[c] + pi[c] + rib-D[c]
PSCVT	[c]pep + skm5p <==> 3psme + pi
DHQS	[c]2dda7p --> 3dhq + pi
CHORS	[c]3psme --> chor + pi
DHQD	[c]3dhq <==> 3dhsk + h2o
SHK3Dr	[c]3dhsk + h + nadph <==> nadp + skm
DDPA	[c]e4p + h2o + pep --> 2dda7p + pi
SHKK	[c]atp + skm --> adp + h + skm5p
PPNDH	[c]h + pphn --> co2tot + phpyr
CHORM	[c]chor --> pphn
TRPAS2	[c]h2o + trp-L <==> indole + nh4 + pyr
TRPS2	[c]indole + ser-L --> h2o + trp-L
TRPS3	[c]3ig3p --> g3p + indole
TRPS1	[c]3ig3p + ser-L --> g3p + h2o + trp-L
PRAIi	[c]pran --> 2cpr5p
IGPS	[c]2cpr5p + h --> 3ig3p + co2tot
ANS	[c]chor + gln-L --> anth + glu-L + h + pyr
ANPRT	[c]anth + prpp --> ppi + pran
PPND	[c]nad + pphn + h2o --> 34hpp + co2tot + nadh
TYRTA	[c]akg + tyr-L <==> 34hpp + glu-L
PHETA1	[c]akg + phe-L <==> glu-L + phpyr
ATPM	[c]atp + h2o --> adp + h + pi
BETALDHx	[c]betald + h2o + nad --> glyb + (2) h + nadh
BETALDHy	[c]betald + h2o + nadp --> glyb + (2) h + nadph
HCO3E	[c]co2tot <==> h + hco3
CYANST	[c]cyan + tsul --> h + so3 + tcynt
CAT	[c](2) h2o2 --> (2) h2o + o2
SELNPS	[c]atp + h2o + seln --> amp + pi + selnp
SPODM	[c](2) h + (2) o2- --> h2o2 + o2
ACONMT	[c]acon-T + amet --> aconm + ahcys
THRD_L	[c]thr-L --> 2obut + nh4
ACHBS	[c]2obut + h + pyr + h2o --> 2ahbut + co2tot
ACLS	[c]h + (2) pyr + h2o --> alac-S + co2tot
KARA2i	[c]2ahbut + h + nadph --> 23dhmp + nadp
KARA1i	[c]alac-S + h + nadph --> 23dhmb + nadp
DHAD2	[c]23dhmp --> 3mop + h2o
DHAD1	[c]23dhmb --> 3mob + h2o
ILETA	[c]akg + ile-L <==> 3mop + glu-L
VALTA	[c]akg + val-L <==> 3mob + glu-L
LEUTAi	[c]4mop + glu-L --> akg + leu-L
IPPS	[c]3mob + accoa + h2o --> 3c3hmp + coa + h
IPMD	[c]3c2hmp + nad --> 3c4mop + h + nadh
OMCDC	[c]3c4mop + h + h2o --> 4mop + co2tot
IPPMIa	[c]3c2hmp <==> 2ippm + h2o
IPPMIb	[c]2ippm + h2o <==> 3c3hmp
THERMOCO2	[c]co2 + h2o <==> co2tot
Biomass Reaction
Biomass	(0.05) 5mthf + (5.0E-5) accoa + (0.488) ala-L + (0.0010) amp + (0.281) arg-L + (0.229) asn-L + (0.229) asp-L + (45.7318) atp + (1.29E-4) clpn_EC + (6.0E-6) coa + (0.126) ctp + (0.087) cys-L + (0.0247) datp + (0.0254) dctp + (0.0254) dgtp + (0.0247) dttp + (1.0E-5) fad + (0.25) gln-L + (0.25) glu-L + (0.582) gly + (0.154) glycogen + (0.203) gtp + (45.5608) h2o + (0.09) his-L + (0.276) ile-L + (0.4…

## Sheet: Thermo names
Name in thermo list	Name in model
acetaldehyde	acald
acetate	ac
acetoacetate	acac
acetoacetyl-CoA	aacoa
acetone
acetyl-CoA	accoa
acetyl-phosphate	actp
aconitatecis
adenine	ade
adenosine	adn
adenosinephosphosulfate	aps
adenylosuccinate
ADP	adp
alanine	ala-L
ammonia	nh4
AMP	amp
arabinose	arab-L
arabinose-5-phosphate	ara5p
asparagine-L	asn-L
aspartate	asp-L
ATP	atp
1,3-bisphosphoglycerate	13dpg
butanal
n-butanol
butyrate	but
carbamate
carbamoyl-phosphate
cellobiose
citrate	cit
isocitrate	icit
CO2 (g)
CO2 (tot)	co2tot
CoA	coa
CoA-glutathione
CO (aq)
CO (g)
creatine
creatinine
cAMP	camp
cysteine-L	cys-L
cystine-L
Cytochrome C ox
Cytochrome C red
deoxyadenosine	dad-2
dADP	dadp
dAMP	damp
dATP	datp
deoxyribose
deoxyribose-1-phosphate	2dr1p
deoxyribose-5-phosphate	2dr5p
dda7phos
dhq	3dhq
dhsk	3dhsk
dihydroxyacetone	dha
dihydroxyacetone-phosphate	dhap
erythrose-4-phosphate	e4p
ethane (aq)
ethanol	etoh
ethylacetate
FADenz ox	fad
FADenz red	fadh2
FAD ox
FAD red
Ferredoxin ox
Ferredoxin red
ferric
ferrous
FMN ox
FMN red
formate	for
fructose	fru
fructose-16-phosphate	fdp
fructose-6-phosphate	f6p
fumarate	fum
galactono-14-lactone
galactose	gal1p
galactose-1-phosphate	gal1p
galactose-6-phosphate
GDP	gdp
gluconolactone
gluconolactone-6-phosphate	6pgl
glucose	glc-D
glucose-1-phosphate	g1p
glucose-6-phosphate	g6p
glutamate	glu-L
glutamine	gln-L
glutathione ox	gthox
glutathione red	gthrd
glyceraldehyde	glyald
glyceraldehyde-3-phosphate	g3p
glycerate	glyc-R
glycerol	glyc
glycerol-3-phosphate	glyc3p
glycine	gly
glycolate	glyclt
glycylglycine
glyoxylate	glx
GMP	gmp
GTP	gtp
guanine	gua
guanosine	gsn
H2 (aq)	h2
H2 (g)
H2O	h2o
h2o2 (aq)	h2o2
h2s (aq)	h2s
hydroxy-2-oxoglutarate
hydroxyglutarate
hydroxypropionateb
hydroxypyruvate	hpyr
hypoxanthine	hxan
I2cr
iditol
IDP	idp
IMP	imp
indole	indole
inosine	ins
iodide (ion)
isomaltose
ITP	itp
ketodeoxyphosphogluconate	2ddg6p
alpha-ketoglutaramate
alpha-ketoglutarate	akg
lactate	lac-D
lactose	lcts
lactulose
isoleucine-L	ile-L
leucine-L	leu-L
lyxose
malate	mal-L
maleate
maltose	malt
malyl-CoA
mannitol-1-phosphate	mnl1p
mannitol-D	mnl
mannose	man
mannose-1-phosphate	man1p
mannose-6-phosphate	man6p
methane (aq)
methane (g)
methanol
methionine-L	met-L
methyl-2-oxopentanoate	4mop
methylmalate
methylmaleate
methylmalonyl-CoA	mmcoa-R
methylmalonyl-CoA	mmcoa-S
N2 (aq)
N2 (g)
N2O (aq)
NAD (ox)	nad
NADP (ox)	nadp
NADPH (red)	nadph
NADH (red)	nadh
nicotinamideribonucleotide
nitrate	no3
nitrite	no2
no (aq)
o2 (aq)	o2
o2 (g)
oxalate
oxaloacetate	oaa
oxalosuccinate
oxalyl-CoA
oxoproline
palmitate
PEP	pep
phenylalanine-L	phe-L
6-phosphogluconate	6pgc
2-phosphoglycerate	2pg
3-phosphoglycerate	3pg
phosphohydroxypyruvate	3php
phosphoserine	pser-L
Pi	pi
Ppi	ppi
2-propanol
n-propanol
propanoyl-CoA	ppcoa
PRPP	prpp
pyruvate	pyr
retinal
retinol
ribitol
ribose	rib-D
ribose-1-phosphate	r1p
ribose-5-phosphate	r5p
ribulose	rbl-D
ribulose-5-phosphate	ru5p-D
ribulose-5-phosphate	ru5p-L
sedoheptulose-7-phosphate	s7p
serine-L	ser-L
shikimate	skm
sorbitol	sbt-D
sorbitol-6-phosphate	sbt6p
sorbose
succinate	succ
succinyl-CoA	succoa
sucrose	sucr
sulfate	so4
sulfite	so3
sulfurcr
thioredoxin ox	trdox
thioredoxin red	trdrd
threonine	thr-L
transcinnamate
trehalose	tre
tryptophan-L	trp-L
tyrosine-L	tyr-L
ubiquinone ox	q8
ubiquinone red	q8h2
urate
urea	urea
uric acid
valine-L	val-L
xanthine	xan
xanthosine	xtsn
XDP
XMP	xmp
XTP
xylitol
xylose	xyl-D
xylulose	xylu-D
xylulose-5-phos	xu5p-D
	0
