# Supplementary material for: anNET: a tool for network-embedded thermodynamic analysis of quantitative metabolome data
Source: BMC Bioinformatics. 2008 Apr 16;9:199. doi: 10.1186/1471-2105-9-199 (PMC2375130; doi:10.1186/1471-2105-9-199)
Supplement: Additional file 2 — Comprehensive anNET analysis of the data set by Schaub. [file 1471-2105-9-199-S2.xls]

## Sheet: Description
ADDITIONAL FILE 2
anNET analysis of E. coli dataset published by Schaub et al. Biotechnol Prog 2006 22:1434
to compare with results published in Kümmel et al, Mol Sys Biol 2006

## Sheet: Info
Informations on Schaub MSB 1
Version	anNET 1.0.12
Date	2007-09-13 14:42:28
Model	Ecoli_JR904.xls
Data	Schaub.xls
Thermo	Alberty.xls
Solver	Lindo reduced
Time elapsed	1899-12-31 00:00:59
Original size
Metabolites	762
Reactions	923
Reduced model
Metabolites	147
Reactions	166
Sums	4
Ratios	3

## Sheet: Log
- parse compartments from Ecoli_JR904.xls
- parse reactions from Ecoli_JR904.xls
- parse concentrations from Schaub.xls
- parse flux directions from Schaub.xls
- transporter found: (ATPS4r) adp[c] + (4) h[e] + pi[c] <==> atp[c] + (3) h[c] + h2o[c]
- process: h [c>e]
correct for PMT: rhs by -27.3986, z_trans by 3
correct for membrane pot (z_trans = 3) rhs by 0
- TOT rhs = -27.3986
- transporter found: (CYTBD) (2) h[c] + (0.5) o2[c] + q8h2[c] --> (2) h[e] + h2o[c] + q8[c]
- process: h [c>e]
correct for PMT: rhs by 18.2657, z_trans by -2
correct for membrane pot (z_trans = -2) rhs by 0
- TOT rhs = 18.2657
- transporter found: (CYTBO3) (2.5) h[c] + (0.5) o2[c] + q8h2[c] --> (2.5) h[e] + h2o[c] + q8[c]
- process: h [c>e]
correct for PMT: rhs by 22.8322, z_trans by -2.5
correct for membrane pot (z_trans = -2.5) rhs by 0
- TOT rhs = 22.8322
- transporter found: (FDH2) for[c] + (3) h[c] + q8[c] + h2o[c]--> co2tot[c] + (2) h[e] + q8h2[c]
- process: h [c>e]
correct for PMT: rhs by -18.2657, z_trans by 2
correct for membrane pot (z_trans = 2) rhs by 0
- TOT rhs = -18.2657
- transporter found: (HYD1) (2) h[c] + h2[c] + q8[c] --> (2) h[e] + q8h2[c]
- process: h [c>e]
correct for PMT: rhs by 18.2657, z_trans by -2
correct for membrane pot (z_trans = -2) rhs by 0
- TOT rhs = 18.2657
- transporter found: (NO3R1) (2) h[c] + no3[c] + q8h2[c] --> (2) h[e] + h2o[c] + no2[c] + q8[c]
- process: h [c>e]
correct for PMT: rhs by 18.2657, z_trans by -2
correct for membrane pot (z_trans = -2) rhs by 0
- TOT rhs = 18.2657
- transporter found: (NADH6) (4.5) h[c] + nadh[c] + q8[c] --> (3.5) h[e] + nad[c] + q8h2[c]
- process: h [c>e]
correct for PMT: rhs by -31.965, z_trans by 3.5
correct for membrane pot (z_trans = 3.5) rhs by 0
- TOT rhs = -31.965
- transporter found: (THD2) h[e] + nadh[c] + nadp[c] --> h[c] + nad[c] + nadph[c]
- process: h [c>e]
correct for PMT: rhs by -9.1329, z_trans by 1
correct for membrane pot (z_trans = 1) rhs by 0
- TOT rhs = -9.1329
- transporter found: (O2t) o2[e] <==> o2[c]
- process: o2 [c>e]
- transporter found: (CO2t) co2tot[e] + h2o[c] <==> co2tot[c] + h2o[e]
- process: co2tot [c>e]
problem: charge state not specified for transport of co2tot
- process: h2o [c>e]
- transporter found: (H2Ot) h2o[e] <==> h2o[c]
- process: h2o [c>e]

## Sheet: Concentrations
	INPUT			ESTIMATE
Metabolite	Range Min	Range Max		Optim Min	Optim Max
g6p + f6p	0.432	0.528		0.432	0.528
dhap + g3p	0.603	0.737		0.603	0.737
ru5p-D + r5p + xu5p-D	0.135	0.165		0.135	0.165
2pg + 3pg	3.636	4.444		3.82221	4.444
nadph/nadp	1e-05	10		1e-05	9.01138
nadh/nad	1e-05	10		1.00009e-05	0.0030122
atp + (0.5) adp / atp + adp + amp	0.01	10		0.114694	0.81638
13dpg[c]	0.0001	10		0.144041	10
2ddg6p[c]	0.0001	10		0.0001	10
2dr1p[c]	0.0001	10		0.0001	10
2dr5p[c]	0.0001	10		0.0001	10
2pg[c]	0.0001	4.444		0.304652	0.354229
3dhq[c]	0.0001	10		0.0001	10
3dhsk[c]	0.0001	10		0.0001	10
3pg[c]	0.0001	4.444		3.51737	4.13932
3php[c]	0.0001	10		0.0001	10
4mop[c]	0.0001	10		0.0001	10
6pgc[c]	0.0001	10		0.0001	10
6pgl[c]	0.567	0.693		0.567	0.693
aacoa[c]	0.0001	10		0.0001	10
acac[c]	0.0001	10		0.0001	10
acald[c]	0.0001	10		0.0001	10
accoa[c]	0.0001	10		0.0001	10
actp[c]	0.0001	10		0.0001	10
ac[c]	0.0001	10		0.0001	10
ade[c]	0.0001	10		0.0001	10
adn[c]	0.0001	10		0.0001	10
adp[c]	0.702	0.858		0.702	0.858
akg[c]	0.0001	10		0.0001	10
ala-L[c]	0.0001	10		0.0001	10
amp[c]	0.0001	10		0.0001	10
aps[c]	0.0001	10		0.0001	10
ara5p[c]	0.0001	10		0.0001	10
arab-L[c]	0.0001	10		0.0001	10
asn-L[c]	0.0001	10		0.0001	10
asp-L[c]	0.0001	10		0.0001	10
atp[c]	0.99	1.21		0.99	1.21
but[c]	0.0001	10		0.0001	10
camp[c]	0.0001	10		0.0001	10
cit[c]	0.0001	10		0.00146199	10
co2tot[c]	1	100		1	100
co2tot[e]	1	100		1	100
coa[c]	0.0001	10		0.0001	10
cys-L[c]	0.0001	10		0.0001	10
dad-2[c]	0.0001	10		0.0001	10
dadp[c]	0.0001	10		0.0001	10
damp[c]	0.0001	10		0.0001	10
datp[c]	0.0001	10		0.0001	10
dhap[c]	0.0001	0.737		0.576422	0.736894
dha[c]	0.0001	10		0.0001	10
e4p[c]	0.0001	10		0.0001	10
etoh[c]	0.0001	10		0.0001	10
f6p[c]	0.0001	0.528		0.0001	0.115517
fadh2[c]	0.0001	10		0.0001	10
fad[c]	0.0001	10		0.0001	10
fdp[c]	0.0001	10		0.000482665	10
for[c]	0.0001	10		0.0001	10
fru[c]	0.0001	10		0.0001	10
fum[c]	0.0001	10		0.0001	10
g1p[c]	0.0001	10		0.0001	10
g3p[c]	0.0001	0.737		0.000106486	0.0321108
g6p[c]	0.0001	0.528		0.337686	0.528
gal1p[c]	0.0001	10		0.0001	10
gdp[c]	0.0001	10		0.0001	10
glc-D[c]	0.0001	10		0.0001	10
gln-L[c]	0.0001	10		0.0001	10
glu-L[c]	0.0001	10		0.0001	10
glx[c]	0.0001	10		0.0001	10
glyald[c]	0.0001	10		0.0001	10
glyc-R[c]	0.0001	10		0.0001	10
glyc3p[c]	0.0001	10		0.0001	10
glyclt[c]	0.0001	10		0.0001	10
glyc[c]	0.0001	10		0.0001	10
gly[c]	0.0001	10		0.0001	10
gmp[c]	0.0001	10		0.0001	10
gsn[c]	0.0001	10		0.0001	10
gthox[c]	0.0001	10		0.0001	10
gthrd[c]	0.0001	10		0.0001	10
gtp[c]	0.0001	10		0.0001	10
gua[c]	0.0001	10		0.0001	10
h2o2[c]	0.0001	10		0.0001	10
h2o[c]	1000	1000		1000	1000
h2o[e]	1000	1000		1000	1000
h2s[c]	0.0001	10		0.0001	10
h2[c]	0.0001	10		0.0001	10
hpyr[c]	0.0001	10		0.0001	10
hxan[c]	0.0001	10		0.0001	10
h[c]	1000	1000		1000	1000
h[e]	1000	1000		1000	1000
icit[c]	0.0001	10		0.0001	0.684002
idp[c]	0.0001	10		0.0001	10
ile-L[c]	0.0001	10		0.0001	10
imp[c]	0.0001	10		0.0001	10
indole[c]	0.0001	10		0.0001	10
ins[c]	0.0001	10		0.0001	10
itp[c]	0.0001	10		0.0001	10
lac-D[c]	0.0001	10		0.0001	10
lcts[c]	0.0001	10		0.0001	10
leu-L[c]	0.0001	10		0.0001	10
mal-L[c]	0.0001	10		0.000181613	10
malt[c]	0.0001	10		0.0001	10
man1p[c]	0.0001	10		0.0001	10
man6p[c]	0.0001	10		0.0001	10
met-L[c]	0.0001	10		0.0001	10
mmcoa-R[c]	0.0001	10		0.0001	10
mmcoa-S[c]	0.0001	10		0.0001	10
mnl1p[c]	0.0001	10		0.0001	10
nadh[c]	0.0001	10		0.0001	0.030122
nadph[c]	0.0001	10		0.0001	10
nadp[c]	0.0001	10		0.0001	10
nad[c]	0.0001	10		0.0331982	10
nh4[c]	0.0001	10		0.0001	10
no2[c]	0.0001	10		0.0001	10
no3[c]	0.0001	10		0.0001	10
o2[c]	0.001	0.1		0.001	0.1
o2[e]	0.001	0.1		0.001	0.1
oaa[c]	0.0001	10		0.00051201	10
pep[c]	1.602	1.958		1.602	1.8627
phe-L[c]	0.0001	10		0.0001	10
pi[c]	1	10		1	10
ppcoa[c]	0.0001	10		0.0001	10
ppi[c]	1	100		1	100
prpp[c]	0.0001	10		0.0001	10
pser-L[c]	0.0001	10		0.0001	10
pyr[c]	1.737	2.123		1.737	2.123
q8h2[c]	0.0001	10		0.0001	10
q8[c]	0.0001	10		0.0001	10
r1p[c]	0.0001	10		0.0001	10
r5p[c]	0.0001	0.165		0.0396237	0.1648
rib-D[c]	0.0001	10		0.0001	10
ru5p-D[c]	0.0001	0.165		0.0001	0.0748197
ru5p-L[c]	0.0001	10		0.0001	10
s7p[c]	0.0001	10		0.0001	10
sbt6p[c]	0.0001	10		0.0001	10
ser-L[c]	0.0001	10		0.0001	10
skm[c]	0.0001	10		0.0001	10
so3[c]	0.0001	10		0.0001	10
so4[c]	0.0001	10		0.0001	10
succoa[c]	0.0001	10		0.0001	10
succ[c]	0.0001	10		0.0001	10
thr-L[c]	0.0001	10		0.0001	10
trdox[c]	0.0001	10		0.0001	10
trdrd[c]	0.0001	10		0.0001	10
tre[c]	0.0001	10		0.0001	10
trp-L[c]	0.0001	10		0.0001	10
tyr-L[c]	0.0001	10		0.0001	10
urea[c]	0.0001	10		0.0001	10
val-L[c]	0.0001	10		0.0001	10
xan[c]	0.0001	10		0.0001	10
xmp[c]	0.0001	10		0.0001	10
xtsn[c]	0.0001	10		0.0001	10
xu5p-D[c]	0.0001	0.165		0.0001	0.0766346
xyl-D[c]	0.0001	10		0.0001	10
xylu-D[c]	0.0001	10		0.0001	10

## Sheet: DrG
			INPUT		ESTIMATE
Reaction	Extended	Model dir	Direction	RHS	delta r G Min	delta r G Max
ALATA_L	[c]akg + ala-L <==> glu-L + pyr	0	0	0	-36.8155	49.3026
ASNN	[c]asn-L + h2o --> asp-L + nh4	1	0	0	-82.0151	3.60549
ASNS2	[c]asp-L + atp + nh4 --> amp + asn-L + h + ppi	1	0	0	-95.2564	30.8179
ASNS1	[c]asp-L + atp + gln-L + h2o --> amp + asn-L + glu-L + h + ppi	1	0	0	-148.231	6.38321
ASPT	[c]asp-L --> fum + nh4	1	0	0	-56.6399	28.9807
ASPTA	[c]akg + asp-L <==> glu-L + oaa	0	0	0	-54.5018	55.6104
A5PISO	[c]ru5p-D <==> ara5p	0	0	0	-19.4254	25.5198
MME	[c]mmcoa-R <==> mmcoa-S	0	0	0	-28.5402	28.5402
ALCD19	[c]glyald + h + nadh <==> glyc + nad	0	0	0	-48.0905	23.1395
ALDD2x	[c]acald + h2o + nad --> ac + (2) h + nadh	1	0	0	-118.497	-47.2666
RBP4E	[c]ru5p-L <==> xu5p-D	0	0	0	-30.1461	14.8586
ACACCT	[c]acac + accoa --> aacoa + ac	1	0	0	-49.5594	64.6014
PMANM	[c]man1p <==> man6p	0	0	0	-33.8502	23.2302
PPM2	[c]2dr1p <==> 2dr5p	0	0	0	-36.6206	20.4598
PPM	[c]r1p <==> r5p	0	0	0	-21.791	10.2825
DRPA	[c]2dr5p --> acald + g3p	1	0	0	-47.9336	23.2991
DHAPT	[c]dha + pep --> dhap + pyr	1	0	0	-58.2363	-28.216
GLYCTO2	[c]glyclt + q8 --> glx + q8h2	1	0	0	-84.6504	29.5104
GLYCDx	[c]glyc + nad --> dha + h + nadh	1	0	0	-34.1195	37.1105
GLYK	[c]atp + glyc --> adp + glyc3p + h	1	0	0	-71.3993	-13.3239
G3PD2	[c]glyc3p + nadp <==> dhap + h + nadph	0	0	0	3.68194	66.8211
MAN6PI	[c]man6p <==> f6p	0	0	0	-29.4527	16.5693
ACALDi	[c]acald + coa + nad --> accoa + h + nadh	1	0	0	-62.0791	37.6911
M1PD	[c]mnl1p + nad <==> f6p + h + nadh	0	0	0	-47.794	12.3775
PGMT	[c]g1p <==> g6p	0	0	0	-15.4587	14.1896
RBK	[c]atp + rib-D --> adp + h + r5p	1	0	0	-38.8747	-5.80538
MMM2	[c]succoa --> mmcoa-R	1	0	0	-21.3002	35.7802
SBTPD	[c]nad + sbt6p <==> f6p + h + nadh	0	0	0	-48.2843	11.8872
TREH	[c]h2o + tre --> (2) glc-D	1	0	0	-80.3465	5.27413
XYLI2i	[c]fru --> glc-D	1	0	0	-28.9302	28.1502
XYLI1	[c]xyl-D <==> xylu-D	0	0	0	-24.2002	32.8802
XYLK	[c]atp + xylu-D --> adp + h + xu5p-D	1	0	0	-60.6989	-14.6994
HPYRRx	[c]h + hpyr + nadh --> glyc-R + nad	1	0	0	-43.0905	28.1395
HPYRRy	[c]h + hpyr + nadph --> glyc-R + nadp	1	0	0	-62.9631	28.1075
MMCD	[c]h + mmcoa-S + h2o --> co2tot + ppcoa	1	0	0	-71.9987	-3.50216
ICL	[c]icit --> glx + succ	1	0	0	-62.039	16.9321
MALS	[c]accoa + glx + h2o --> coa + h + mal-L	1	0	0	-106.865	5.9333
ME2	[c]mal-L + nadp + h2o --> co2tot + nadph + pyr	1	1	0	-51.3779	0
PPCK	[c]atp + oaa + h2o --> adp + co2tot + pep	1	1	0	-24.4916	0
PPA	[c]h2o + ppi --> h + (2) pi	1	0	0	-53.3406	-30.5084
PPC	[c]co2tot + pep --> h + oaa + pi	1	1	0	-57.6334	-27.4338
ME1	[c]mal-L + nad + h2o --> co2tot + nadh + pyr	1	1	0	-51.4099	-23.7352
ACONT	[c]cit <==> icit	0	1	0	-21.8907	0
CITL	[c]cit --> ac + oaa	1	1	0	-61.5436	0
FUM	[c]fum + h2o <==> mal-L	0	1	0	-30.7801	0
CS	[c]accoa + h2o + oaa --> cit + coa + h	1	0	0	-98.3366	5.12608
ICDHyr	[c]icit + nadp + h2o <==> akg + co2tot + nadph	0	0	0	-75.2702	20.5669
TEST_AKGDH	[c]akg + coa + nad + h2o --> co2tot + nadh + succoa	1	0	0	-102.435	8.75159
MDH	[c]mal-L + nad <==> h + nadh + oaa	0	1	0	-27.1773	0
MDH2	[c]mal-L + q8 --> oaa + q8h2	1	0	0	-93.5782	-9.32049
SUCD1i	[c]fad + succ --> fadh2 + fum	1	0	0	-57.1025	57.0584
SUCOAS	[c]atp + coa + succ <==> adp + pi + succoa	0	0	0	-36.5859	55.7377
NADPPPS	[c]h2o + nadp --> nad + pi	1	0	0	-46.821	-4.13122
GTHOr	[c]gthox + h + nadph <==> (2) gthrd + nadp	0	0	0	-78.1476	41.4632
NADK	[c]atp + nad --> adp + h + nadp	1	0	0	-47.7942	-4.10945
SADT2	[c]atp + gtp + h2o + so4 --> aps + gdp + pi + ppi	1	0	0	-66.2434	65.539
SULR	[c](3) h2o + h2s + (3) nadp <==> (5) h + (3) nadph + so3	0	0	0	-17.7982	141.253
TRPAS1	[c]cys-L + h2o --> h2s + nh4 + pyr	1	0	0	-93.6549	-7.53682
GLUDy	[c]glu-L + h2o + nadp <==> akg + h + nadph + nh4	0	0	0	-61.4264	58.1844
GLNS	[c]atp + glu-L + nh4 --> adp + gln-L + h + pi	1	0	0	-61.7389	30.5847
GLUSy	[c]akg + gln-L + h + nadph --> (2) glu-L + nadp	1	0	0	-111.159	36.9917
GLUN	[c]gln-L + h2o --> glu-L + nh4	1	0	0	-81.5151	4.10549
PGCD	[c]3pg + nad --> 3php + h + nadh	1	0	0	-24.1805	18.9129
PSP_L	[c]h2o + pser-L --> pi + ser-L	1	0	0	-54.9526	7.83589
PSERT	[c]3php + glu-L --> akg + pser-L	1	0	0	-63.7615	50.3993
SERD_L	[c]ser-L --> nh4 + pyr	1	0	0	-86.4542	-28.8763
PDH	[c]coa + nad + pyr + h2o --> accoa + co2tot + nadh	1	1	0	-91.7663	-8.62278
G1PP	[c]g1p + h2o --> glc-D + pi	1	0	0	-63.8543	-1.06586
ENO	[c]2pg <==> h2o + pep	0	1	0	-0.373766	0
FBA	[c]fdp <==> dhap + g3p	0	1	0	-24.6379	0
FBP	[c]fdp + h2o --> f6p + pi	1	0	0	-57.6334	-10.8922
F6PA	[c]f6p <==> dha + g3p	0	0	0	-36.0548	24.1167
GAPD	[c]g3p + nad + pi <==> 13dpg + h + nadh	0	1	0	-14.1496	0
HEX1	[c]atp + glc-D --> adp + g6p + h	1	0	0	-37.7781	-7.13482
PGM	[c]2pg <==> 3pg	0	-1	0	0	0.403605
PFK	[c]atp + f6p --> adp + fdp + h	1	1	0	-40.0384	0
PGI	[c]g6p <==> f6p	0	1	0	-18.0935	0
PGK	[c]3pg + atp <==> 13dpg + adp	0	-1	0	0	10.5114
PPS	[c]atp + h2o + pyr --> amp + (2) h + pep + pi	1	0	0	-52.2068	-16.5899
PYK	[c]adp + h + pep --> atp + pyr	1	1	0	-25.6014	-23.7352
TPI	[c]dhap <==> g3p	0	1	0	-14.2599	0
GLYCK	[c]atp + glyc-R --> 3pg + adp + h	1	0	0	-28.5566	1.38217
GLYCLTDy	[c]glx + h + nadph --> glyclt + nadp	1	0	0	-72.8531	18.2175
GLYCLTDx	[c]glx + h + nadh --> glyclt + nad	1	0	0	-52.9805	18.2495
PRPPS	[c]atp + r5p <==> amp + h + prpp	0	0	0	-52.6557	8.45824
ACACT1r	[c](2) accoa <==> aacoa + coa	0	0	0	-30.1448	84.0161
ADA	[c]adn + h + h2o --> ins + nh4	1	0	0	-82.1238	3.49681
ADNK1	[c]adn + atp --> adp + amp + h	1	0	0	-55.8821	2.19325
ADK1	[c]amp + atp <==> (2) adp	0	0	0	-10.2316	19.801
DADK	[c]atp + damp <==> adp + dadp	0	0	0	-32.1867	25.8887
ADK4	[c]amp + itp <==> adp + idp	0	0	0	-37.6145	48.5036
ADK3	[c]amp + gtp <==> adp + gdp	0	0	0	-37.558	48.5601
AMPN	[c]amp + h2o --> ade + r5p	1	0	0	-58.399	2.21469
ADPT	[c]ade + prpp --> amp + ppi	1	0	0	-69.7502	27.2865
ADNCYC	[c]atp --> camp + ppi	1	0	0	-48.1082	-7.65448
GK1	[c]atp + gmp <==> adp + gdp	0	0	0	-32.1478	25.9275
XPPT	[c]prpp + xan --> ppi + xmp	1	0	0	-69.0713	27.9654
HXPRT	[c]hxan + prpp --> imp + ppi	1	0	0	-69.9785	27.0582
GUAPRT	[c]gua + prpp --> gmp + ppi	1	0	0	-70.0238	27.0129
INSK	[c]atp + ins --> adp + h + imp	1	0	0	-56.1347	1.94067
GSNK	[c]atp + gsn --> adp + gmp + h	1	0	0	-56.1687	1.9066
NTPP5	[c]datp + h2o --> damp + h + ppi	1	0	0	-96.8865	-28.39
NTPP6	[c]atp + h2o --> amp + h + ppi	1	0	0	-91.651	-51.1972
NTPP2	[c]gtp + h2o --> gmp + h + ppi	1	0	0	-97.0611	-28.5646
NDPK1	[c]atp + gdp <==> adp + gtp	0	0	0	-29.7541	28.3213
NDPK8	[c]atp + dadp <==> adp + datp	0	0	0	-29.8899	28.1855
RNDR1	[c]adp + trdrd --> dadp + h2o + trdox	1	0	0	-113.491	-27.3725
RNTR1	[c]atp + trdrd --> datp + h2o + trdox	1	0	0	-114.343	-28.2247
NTD6	[c]damp + h2o --> dad-2 + pi	1	0	0	-58.8318	3.95671
NTD7	[c]amp + h2o --> adn + pi	1	0	0	-58.8318	3.95671
NTD9	[c]gmp + h2o --> gsn + pi	1	0	0	-58.5451	4.24336
NTD11	[c]h2o + imp --> ins + pi	1	0	0	-58.5792	4.20929
NTD10	[c]h2o + xmp --> pi + xtsn	1	0	0	-59.266	3.52244
PUNP5	[c]ins + pi <==> hxan + r1p	0	0	0	-40.5891	50.7396
PUNP2	[c]dad-2 + pi <==> 2dr1p + ade	0	0	0	-40.5648	50.7639
PUNP1	[c]adn + pi <==> ade + r1p	0	0	0	-40.5648	50.7639
PUNP3	[c]gsn + pi <==> gua + r1p	0	0	0	-40.5778	50.7509
PUNP7	[c]pi + xtsn <==> r1p + xan	0	0	0	-40.8094	50.5193
GUAD	[c]gua + h + h2o --> nh4 + xan	1	0	0	-85.1296	0.490986
ADD	[c]ade + h + h2o --> hxan + nh4	1	0	0	-82.1481	3.47249
ATPS4r	adp[c] + (4) h[e] + pi[c] <==> atp[c] + (3) h[c] + h2o[c]	0	0	-27.3986	-15.6278	-8.92482
CYTBD	(2) h[c] + (0.5) o2[c] + q8h2[c] --> (2) h[e] + h2o[c] + q8[c]	1	0	18.2657	1.14161	63.9301
CYTBO3	(2.5) h[c] + (0.5) o2[c] + q8h2[c] --> (2.5) h[e] + h2o[c] + q8[c]	1	0	22.8322	5.70804	68.4965
LDH_D2	[c]lac-D + q8 --> pyr + q8h2	1	0	0	-78.3495	7.76862
FDH2	for[c] + (3) h[c] + q8[c] + h2o[c]--> co2tot[c] + (2) h[e] + q8h2[c]	1	0	-18.2657	-52.514	44.5227
G3PD5	[c]glyc3p + q8 --> dhap + q8h2	1	0	0	-62.751	23.4785
HYD1	(2) h[c] + h2[c] + q8[c] --> (2) h[e] + q8h2[c]	1	0	18.2657	1.14161	86.7622
NO3R1	(2) h[c] + no3[c] + q8h2[c] --> (2) h[e] + h2o[c] + no2[c] + q8[c]	1	0	18.2657	-38.8147	75.3462
NADH5	[c]h + nadh + q8 --> nad + q8h2	1	0	0	-80.5505	-9.32049
NTRIR2x	[c](5) h + (3) nadh + no2 --> (2) h2o + (3) nad + nh4	1	0	0	-348.199	-248.67
NADH6	(4.5) h[c] + nadh[c] + q8[c] --> (3.5) h[e] + nad[c] + q8h2[c]	1	0	-31.965	-46.1146	25.1154
THD2	h[e] + nadh[c] + nadp[c] --> h[c] + nad[c] + nadph[c]	1	0	-9.13287	-23.2824	24.8573
POX	[c](2) h2o + pyr + q8 --> ac + co2tot + q8h2	1	0	0	-214.585	-117.051
SUCD4	[c]fadh2 + q8 <==> fad + q8h2	0	0	0	-58.4004	55.7604
TEST_NADTRHD	[c]nad + nadph --> nadh + nadp	1	0	0	-34.0222	14.1175
TRDR	[c]h + nadph + trdox --> nadp + trdrd	1	0	0	-37.3352	53.7354
PGL	[c]6pgl + h2o --> 6pgc + h	1	1	0	-56.3136	-27.2759
EDA	[c]2ddg6p --> g3p + pyr	1	0	0	-27.1217	16.0683
EDD	[c]6pgc --> 2ddg6p + h2o	1	0	0	-70.6902	-13.6098
GND	[c]6pgc + nadp + h2o --> co2tot + nadph + ru5p-D	1	1	0	-69.8452	0
RPE	[c]ru5p-D <==> xu5p-D	0	1	0	-18.0109	0
RPI	[c]r5p <==> ru5p-D	0	1	0	-17.9025	0
TALA	[c]g3p + s7p <==> e4p + f6p	0	1	0	-31.7818	0
TKT1	[c]r5p + xu5p-D <==> g3p + s7p	0	1	0	-31.7818	0
TKT2	[c]e4p + xu5p-D <==> f6p + g3p	0	1	0	-63.2938	0
G6PDH2r	[c]g6p + nadp <==> 6pgl + h + nadph	0	1	0	-33.9906	0
GMPS2	[c]atp + gln-L + h2o + xmp --> amp + glu-L + gmp + (2) h + ppi	1	0	0	-146.069	8.5452
IMPD	[c]h2o + imp + nad --> h + nadh + xmp	1	0	0	348.91	420.14
GMPR	[c]gmp + (2) h + nadph --> imp + nadp + nh4	1	0	0	-495.65	-376.039
ACKr	[c]ac + atp <==> actp + adp	0	0	0	-19.2099	38.8654
ACS	[c]ac + atp + coa --> accoa + amp + ppi	1	0	0	-63.7736	62.3008
ADHEr	[c]accoa + (2) h + (2) nadh <==> coa + etoh + (2) nad	0	0	0	-42.4214	71.4984
LDH_D	[c]lac-D + nad <==> h + nadh + pyr	0	0	0	-11.9486	31.2387
FHL	[c]for + h + h2o --> co2tot + h2	1	0	0	-26.7392	41.7573
PTAr	[c]accoa + pi <==> actp + coa	0	0	0	-52.2423	39.0863
PFL	[c]coa + pyr --> accoa + for	1	0	0	-63.8643	22.2538
THRAr	[c]thr-L <==> acald + gly	0	0	0	-58.5165	27.1041
O2t	o2[e] <==> o2[c]	0	0	0	-11.4161	11.4161
H2Ot	h2o[e] <==> h2o[c]	0	0	0	0	0
DHQD	[c]3dhq <==> 3dhsk + h2o	0	0	0	-32.3169	24.7635
SHK3Dr	[c]3dhsk + h + nadph <==> nadp + skm	0	0	0	-22.633	68.4375
TRPAS2	[c]h2o + trp-L <==> indole + nh4 + pyr	0	0	0	-61.5905	24.5276
TRPS2	[c]indole + ser-L --> h2o + trp-L	1	0	0	-81.9441	3.6765
ATPM	[c]atp + h2o --> adp + h + pi	1	0	0	-57.6334	-50.9305
CAT	[c](2) h2o2 --> (2) h2o + o2	1	0	0	-201.336	-132.84
LEUTAi	[c]4mop + glu-L --> akg + leu-L	1	0	0	-61.5244	52.6364

## Sheet: Conc  prices
Metabolite	Range Min	Range Max	Optim Min	Optim Max	NON-ZERO SHADOW PRICES FOR MINIMIZATION						SCROLL RIGHT FOR MAXIMIZATIONS > > >
g6p + f6p	0.432	0.528	0.432	0.528
dhap + g3p	0.603	0.737	0.603	0.737
ru5p-D + r5p + xu5p-D	0.135	0.165	0.135	0.165
2pg + 3pg	3.636	4.444	3.82221	4.444	dir(ENO)	-0.0015418	dir(PGM)	0.0014189	DrG(ENO)	0.0015418	DrG(PGM)	-0.0014189	DfG'(2pg[c])	0.00030465	DfG'(3pg[c])	0.0035174	DfG'(h2o[c])	-0.003822	DfG'(pep[c])	-0.003822	sum #4	-1
nadph/nadp	1e-05	10	1e-05	9.01138
nadh/nad	1e-05	10	1.00009e-05	0.0030122	ratio #2	-1
atp + (0.5) adp / atp + adp + amp	0.01	10	0.114694	0.81638	ratio #3	-1
13dpg[c]	0.0001	10	0.144041	10	dir(ENO)	-0.40339	dir(PGM)	0.40339	dir(PGK)	0.40339	DrG(ENO)	0.40339	DrG(PGM)	-0.40339	DrG(PGK)	-0.40339	DfG'(13dpg[c])	1	DfG'(adp[c])	1	DfG'(atp[c])	-1	DfG'(h2o[c])	-1	DfG'(pep[c])	-1
2ddg6p[c]	0.0001	10	0.0001	10
2dr1p[c]	0.0001	10	0.0001	10
2dr5p[c]	0.0001	10	0.0001	10
2pg[c]	0.0001	4.444	0.304652	0.354229	dir(ENO)	-0.40339	DrG(ENO)	0.40339	DfG'(2pg[c])	1	DfG'(h2o[c])	-1	DfG'(pep[c])	-1
3dhq[c]	0.0001	10	0.0001	10
3dhsk[c]	0.0001	10	0.0001	10
3pg[c]	0.0001	4.444	3.51737	4.13932	dir(ENO)	-0.40339	dir(PGM)	0.40339	DrG(ENO)	0.40339	DrG(PGM)	-0.40339	DfG'(3pg[c])	1	DfG'(h2o[c])	-1	DfG'(pep[c])	-1
3php[c]	0.0001	10	0.0001	10
4mop[c]	0.0001	10	0.0001	10
6pgc[c]	0.0001	10	0.0001	10
6pgl[c]	0.567	0.693	0.567	0.693
aacoa[c]	0.0001	10	0.0001	10
acac[c]	0.0001	10	0.0001	10
acald[c]	0.0001	10	0.0001	10
accoa[c]	0.0001	10	0.0001	10
actp[c]	0.0001	10	0.0001	10
ac[c]	0.0001	10	0.0001	10
ade[c]	0.0001	10	0.0001	10
adn[c]	0.0001	10	0.0001	10
adp[c]	0.702	0.858	0.702	0.858
akg[c]	0.0001	10	0.0001	10
ala-L[c]	0.0001	10	0.0001	10
amp[c]	0.0001	10	0.0001	10
aps[c]	0.0001	10	0.0001	10
ara5p[c]	0.0001	10	0.0001	10
arab-L[c]	0.0001	10	0.0001	10
asn-L[c]	0.0001	10	0.0001	10
asp-L[c]	0.0001	10	0.0001	10
atp[c]	0.99	1.21	0.99	1.21
but[c]	0.0001	10	0.0001	10
camp[c]	0.0001	10	0.0001	10
cit[c]	0.0001	10	0.00146199	10	dir(ACONT)	-0.40339	DrG(ACONT)	0.40339	DfG'(cit[c])	1	DfG'(icit[c])	-1
co2tot[c]	1	100	1	100
co2tot[e]	1	100	1	100
coa[c]	0.0001	10	0.0001	10
cys-L[c]	0.0001	10	0.0001	10
dad-2[c]	0.0001	10	0.0001	10
dadp[c]	0.0001	10	0.0001	10
damp[c]	0.0001	10	0.0001	10
datp[c]	0.0001	10	0.0001	10
dhap[c]	0.0001	0.737	0.576422	0.736894	dir(TPI)	-0.017556	DrG(TPI)	0.017556	DfG'(dhap[c])	0.043522	DfG'(g3p[c])	-0.043522	sum #2	1659.33
dha[c]	0.0001	10	0.0001	10
e4p[c]	0.0001	10	0.0001	10
etoh[c]	0.0001	10	0.0001	10
f6p[c]	0.0001	0.528	0.0001	0.115517
fadh2[c]	0.0001	10	0.0001	10
fad[c]	0.0001	10	0.0001	10
fdp[c]	0.0001	10	0.000482665	10	dir(ENO)	-0.40332	dir(FBA)	-0.40339	dir(GAPD)	-0.40332	dir(PGM)	0.40332	dir(PGK)	0.40332	DrG(ENO)	0.40332	DrG(FBA)	0.40339	DrG(GAPD)	0.40332	DrG(PGM)	-0.40332	DrG(PGK)	-0.40332	DfG'(adp[c])	0.99982	DfG'(atp[c])	-0.99982	DfG'(dhap[c])	-1	DfG'(fdp[c])	1	DfG'(g3p[c])	-0.00017663	DfG'(h2o[c])	-0.99982	DfG'(h[c])	-0.99982	DfG'(nadh[c])	-0.99982	DfG'(nad[c])	0.99982	DfG'(pep[c])	-0.99982	DfG'(pi[c])	0.99982	sum #2	1658.67
for[c]	0.0001	10	0.0001	10
fru[c]	0.0001	10	0.0001	10
fum[c]	0.0001	10	0.0001	10
g1p[c]	0.0001	10	0.0001	10
g3p[c]	0.0001	0.737	0.000106486	0.0321108	dir(ENO)	-0.40339	dir(GAPD)	-0.40339	dir(PGM)	0.40339	dir(PGK)	0.40339	DrG(ENO)	0.40339	DrG(GAPD)	0.40339	DrG(PGM)	-0.40339	DrG(PGK)	-0.40339	DfG'(adp[c])	1	DfG'(atp[c])	-1	DfG'(g3p[c])	1	DfG'(h2o[c])	-1	DfG'(h[c])	-1	DfG'(nadh[c])	-1	DfG'(nad[c])	1	DfG'(pep[c])	-1	DfG'(pi[c])	1
g6p[c]	0.0001	0.528	0.337686	0.528	dir(PGI)	-0.088255	DrG(PGI)	0.088255	DfG'(f6p[c])	-0.21878	DfG'(g6p[c])	0.21878	sum #1	2313.44
gal1p[c]	0.0001	10	0.0001	10
gdp[c]	0.0001	10	0.0001	10
glc-D[c]	0.0001	10	0.0001	10
gln-L[c]	0.0001	10	0.0001	10
glu-L[c]	0.0001	10	0.0001	10
glx[c]	0.0001	10	0.0001	10
glyald[c]	0.0001	10	0.0001	10
glyc-R[c]	0.0001	10	0.0001	10
glyc3p[c]	0.0001	10	0.0001	10
glyclt[c]	0.0001	10	0.0001	10
glyc[c]	0.0001	10	0.0001	10
gly[c]	0.0001	10	0.0001	10
gmp[c]	0.0001	10	0.0001	10
gsn[c]	0.0001	10	0.0001	10
gthox[c]	0.0001	10	0.0001	10
gthrd[c]	0.0001	10	0.0001	10
gtp[c]	0.0001	10	0.0001	10
gua[c]	0.0001	10	0.0001	10
h2o2[c]	0.0001	10	0.0001	10
h2o[c]	1000	1000	1000	1000
h2o[e]	1000	1000	1000	1000
h2s[c]	0.0001	10	0.0001	10
h2[c]	0.0001	10	0.0001	10
hpyr[c]	0.0001	10	0.0001	10
hxan[c]	0.0001	10	0.0001	10
h[c]	1000	1000	1000	1000
h[e]	1000	1000	1000	1000
icit[c]	0.0001	10	0.0001	0.684002
idp[c]	0.0001	10	0.0001	10
ile-L[c]	0.0001	10	0.0001	10
imp[c]	0.0001	10	0.0001	10
indole[c]	0.0001	10	0.0001	10
ins[c]	0.0001	10	0.0001	10
itp[c]	0.0001	10	0.0001	10
lac-D[c]	0.0001	10	0.0001	10
lcts[c]	0.0001	10	0.0001	10
leu-L[c]	0.0001	10	0.0001	10
mal-L[c]	0.0001	10	0.000181613	10	dir(PPCK)	-0.40339	dir(MDH)	-0.40339	DrG(PPCK)	0.40339	DrG(MDH)	0.40339	DfG'(adp[c])	-1	DfG'(atp[c])	1	DfG'(co2tot[c])	-1	DfG'(h2o[c])	1	DfG'(h[c])	-1	DfG'(mal-L[c])	1	DfG'(nadh[c])	-1	DfG'(nad[c])	1	DfG'(pep[c])	-1	ratio #2	95418
malt[c]	0.0001	10	0.0001	10
man1p[c]	0.0001	10	0.0001	10
man6p[c]	0.0001	10	0.0001	10
met-L[c]	0.0001	10	0.0001	10
mmcoa-R[c]	0.0001	10	0.0001	10
mmcoa-S[c]	0.0001	10	0.0001	10
mnl1p[c]	0.0001	10	0.0001	10
nadh[c]	0.0001	10	0.0001	0.030122
nadph[c]	0.0001	10	0.0001	10
nadp[c]	0.0001	10	0.0001	10
nad[c]	0.0001	10	0.0331982	10	dir(ENO)	-0.40339	dir(GAPD)	-0.40339	dir(PGM)	0.40339	dir(PGK)	0.40339	dir(TPI)	-0.38584	DrG(ENO)	0.40339	DrG(GAPD)	0.40339	DrG(PGM)	-0.40339	DrG(PGK)	-0.40339	DrG(TPI)	0.38584	DfG'(adp[c])	1	DfG'(atp[c])	-1	DfG'(dhap[c])	0.95648	DfG'(g3p[c])	0.043522	DfG'(h2o[c])	-1	DfG'(h[c])	-1	DfG'(nadh[c])	-1	DfG'(nad[c])	1	DfG'(pep[c])	-1	DfG'(pi[c])	1	sum #2	-1356.85
nh4[c]	0.0001	10	0.0001	10
no2[c]	0.0001	10	0.0001	10
no3[c]	0.0001	10	0.0001	10
o2[c]	0.001	0.1	0.001	0.1
o2[e]	0.001	0.1	0.001	0.1
oaa[c]	0.0001	10	0.00051201	10	dir(PPCK)	-0.40339	DrG(PPCK)	0.40339	DfG'(adp[c])	-1	DfG'(atp[c])	1	DfG'(co2tot[c])	-1	DfG'(h2o[c])	1	DfG'(oaa[c])	1	DfG'(pep[c])	-1
pep[c]	1.602	1.958	1.602	1.8627
phe-L[c]	0.0001	10	0.0001	10
pi[c]	1	10	1	10
ppcoa[c]	0.0001	10	0.0001	10
ppi[c]	1	100	1	100
prpp[c]	0.0001	10	0.0001	10
pser-L[c]	0.0001	10	0.0001	10
pyr[c]	1.737	2.123	1.737	2.123
q8h2[c]	0.0001	10	0.0001	10
q8[c]	0.0001	10	0.0001	10
r1p[c]	0.0001	10	0.0001	10
r5p[c]	0.0001	0.165	0.0396237	0.1648	dir(RPE)	-0.18736	dir(RPI)	-0.28538	DrG(RPE)	0.18736	DrG(RPI)	0.28538	DfG'(r5p[c])	0.70745	DfG'(ru5p-D[c])	-0.243	DfG'(xu5p-D[c])	-0.46445	sum #3	7383.12
rib-D[c]	0.0001	10	0.0001	10
ru5p-D[c]	0.0001	0.165	0.0001	0.0748197
ru5p-L[c]	0.0001	10	0.0001	10
s7p[c]	0.0001	10	0.0001	10
sbt6p[c]	0.0001	10	0.0001	10
ser-L[c]	0.0001	10	0.0001	10
skm[c]	0.0001	10	0.0001	10
so3[c]	0.0001	10	0.0001	10
so4[c]	0.0001	10	0.0001	10
succoa[c]	0.0001	10	0.0001	10
succ[c]	0.0001	10	0.0001	10
thr-L[c]	0.0001	10	0.0001	10
trdox[c]	0.0001	10	0.0001	10
trdrd[c]	0.0001	10	0.0001	10
tre[c]	0.0001	10	0.0001	10
trp-L[c]	0.0001	10	0.0001	10
tyr-L[c]	0.0001	10	0.0001	10
urea[c]	0.0001	10	0.0001	10
val-L[c]	0.0001	10	0.0001	10
xan[c]	0.0001	10	0.0001	10
xmp[c]	0.0001	10	0.0001	10
xtsn[c]	0.0001	10	0.0001	10
xu5p-D[c]	0.0001	0.165	0.0001	0.0766346
xyl-D[c]	0.0001	10	0.0001	10
xylu-D[c]	0.0001	10	0.0001	10
[truncated: 44 more columns]

## Sheet: Conc costs
Metabolite	Range Min	Range Max	Optim Min	Optim Max	NON-ZERO REDUCED COSTS FOR MINIMIZATION						SCROLL RIGHT FOR MAXIMIZATIONS > > >																			NON-ZERO REDUCED COSTS FOR MAXIMIZATION
g6p + f6p	0.432	0.528	0.432	0.528	sum #1	1																								sum #1	-1
dhap + g3p	0.603	0.737	0.603	0.737	sum #2	1																								sum #2	-1
ru5p-D + r5p + xu5p-D	0.135	0.165	0.135	0.165	sum #3	1																								sum #3	-1
2pg + 3pg	3.636	4.444	3.82221	4.444	log(h2o[c])	0.003822	log(pep[c])	0.003822	DfG'(2pg[c])	2.7105e-20																				sum #4	-1
nadph/nadp	1e-05	10	1e-05	9.01138	ratio #1	1																								log(6pgl[c])	9.0114	log(f6p[c])	0.001707	log(h[c])	9.0114	log(nadph[c])	-4.9543e-06	sum #1	-17069.8
nadh/nad	1e-05	10	1.00009e-05	0.0030122	log(nadh[c])	1e-05	log(nad[c])	-1e-05																						log(adp[c])	-0.0030122	log(atp[c])	0.0030122	log(g3p[c])	3.7947e-19	log(h2o[c])	0.0030122	log(h[c])	0.0030122	log(nad[c])	-1.5604e-08	log(pep[c])	0.0030122	log(pi[c])	-0.0030122	DfG'(g3p[c])	9.4868e-20	sum #2	-4.0871
atp + (0.5) adp / atp + adp + amp	0.01	10	0.114694	0.81638	log(adp[c])	0.023134	log(amp[c])	-0.098096	log(atp[c])	0.074962																				log(adp[c])	0.11615	log(amp[c])	4.2696e-05	log(atp[c])	-0.1162
13dpg[c]	0.0001	10	0.144041	10	log(adp[c])	-1	log(atp[c])	1	log(h2o[c])	1	log(pep[c])	1																		ub
2ddg6p[c]	0.0001	10	0.0001	10	lb																									ub
2dr1p[c]	0.0001	10	0.0001	10	lb																									ub
2dr5p[c]	0.0001	10	0.0001	10	lb																									ub
2pg[c]	0.0001	4.444	0.304652	0.354229	log(h2o[c])	1	log(pep[c])	1																						log(2pg[c])	4.1633e-17	sum #4	-225.022
3dhq[c]	0.0001	10	0.0001	10	lb																									ub
3dhsk[c]	0.0001	10	0.0001	10	lb																									ub
3pg[c]	0.0001	4.444	3.51737	4.13932	log(h2o[c])	1	log(pep[c])	1																						log(h2o[c])	0.073599	log(pep[c])	0.073599	sum #4	-241.585
3php[c]	0.0001	10	0.0001	10	lb																									ub
4mop[c]	0.0001	10	0.0001	10	lb																									ub
6pgc[c]	0.0001	10	0.0001	10	lb																									ub
6pgl[c]	0.567	0.693	0.567	0.693	lb																									ub
aacoa[c]	0.0001	10	0.0001	10	lb																									ub
acac[c]	0.0001	10	0.0001	10	lb																									ub
acald[c]	0.0001	10	0.0001	10	lb																									ub
accoa[c]	0.0001	10	0.0001	10	lb																									ub
actp[c]	0.0001	10	0.0001	10	lb																									ub
ac[c]	0.0001	10	0.0001	10	lb																									ub
ade[c]	0.0001	10	0.0001	10	lb																									ub
adn[c]	0.0001	10	0.0001	10	lb																									ub
adp[c]	0.702	0.858	0.702	0.858	lb																									ub
akg[c]	0.0001	10	0.0001	10	lb																									ub
ala-L[c]	0.0001	10	0.0001	10	lb																									ub
amp[c]	0.0001	10	0.0001	10	lb																									ub
aps[c]	0.0001	10	0.0001	10	lb																									ub
ara5p[c]	0.0001	10	0.0001	10	lb																									ub
arab-L[c]	0.0001	10	0.0001	10	lb																									ub
asn-L[c]	0.0001	10	0.0001	10	lb																									ub
asp-L[c]	0.0001	10	0.0001	10	lb																									ub
atp[c]	0.99	1.21	0.99	1.21	lb																									ub
but[c]	0.0001	10	0.0001	10	lb																									ub
camp[c]	0.0001	10	0.0001	10	lb																									ub
cit[c]	0.0001	10	0.00146199	10	log(icit[c])	1																								ub
co2tot[c]	1	100	1	100	lb																									ub
co2tot[e]	1	100	1	100	lb																									ub
coa[c]	0.0001	10	0.0001	10	lb																									ub
cys-L[c]	0.0001	10	0.0001	10	lb																									ub
dad-2[c]	0.0001	10	0.0001	10	lb																									ub
dadp[c]	0.0001	10	0.0001	10	lb																									ub
damp[c]	0.0001	10	0.0001	10	lb																									ub
datp[c]	0.0001	10	0.0001	10	lb																									ub
dhap[c]	0.0001	0.737	0.576422	0.736894	DfG'(dhap[c])	2.7756e-17	DfG'(g3p[c])	3.8164e-17	sum #2	1659.33																				log(adp[c])	-0.00014451	log(atp[c])	0.00014451	log(h2o[c])	0.00014451	log(h[c])	0.00014451	log(nadh[c])	0.00014451	log(nad[c])	-0.00014451	log(pep[c])	0.00014451	log(pi[c])	-0.00014451	sum #2	-1357.05
dha[c]	0.0001	10	0.0001	10	lb																									ub
e4p[c]	0.0001	10	0.0001	10	lb																									ub
etoh[c]	0.0001	10	0.0001	10	lb																									ub
f6p[c]	0.0001	0.528	0.0001	0.115517	lb																									log(f6p[c])	-5.5511e-17	sum #1	-1893.94
fadh2[c]	0.0001	10	0.0001	10	lb																									ub
fad[c]	0.0001	10	0.0001	10	lb																									ub
fdp[c]	0.0001	10	0.000482665	10	log(adp[c])	-0.99982	log(atp[c])	0.99982	log(h2o[c])	0.99982	log(h[c])	0.99982	log(nadh[c])	0.99982	log(nad[c])	-0.99982	log(pep[c])	0.99982	log(pi[c])	-0.99982	DfG'(g3p[c])	-2.64e-17	sum #2	1658.67						ub
for[c]	0.0001	10	0.0001	10	lb																									ub
fru[c]	0.0001	10	0.0001	10	lb																									ub
fum[c]	0.0001	10	0.0001	10	lb																									ub
g1p[c]	0.0001	10	0.0001	10	lb																									ub
g3p[c]	0.0001	0.737	0.000106486	0.0321108	log(adp[c])	-1	log(atp[c])	1	log(h2o[c])	1	log(h[c])	1	log(nadh[c])	1	log(nad[c])	-1	log(pep[c])	1	log(pi[c])	-1										log(dhap[c])	-1.1102e-16	log(g3p[c])	4.8572e-17	DfG'(dhap[c])	-5.5511e-17	DfG'(g3p[c])	5.5511e-17	sum #2	-1355.37
g6p[c]	0.0001	0.528	0.337686	0.528	log(f6p[c])	-5.5511e-17	sum #1	2313.44																						ub
gal1p[c]	0.0001	10	0.0001	10	lb																									ub
gdp[c]	0.0001	10	0.0001	10	lb																									ub
glc-D[c]	0.0001	10	0.0001	10	lb																									ub
gln-L[c]	0.0001	10	0.0001	10	lb																									ub
glu-L[c]	0.0001	10	0.0001	10	lb																									ub
glx[c]	0.0001	10	0.0001	10	lb																									ub
glyald[c]	0.0001	10	0.0001	10	lb																									ub
glyc-R[c]	0.0001	10	0.0001	10	lb																									ub
glyc3p[c]	0.0001	10	0.0001	10	lb																									ub
glyclt[c]	0.0001	10	0.0001	10	lb																									ub
glyc[c]	0.0001	10	0.0001	10	lb																									ub
gly[c]	0.0001	10	0.0001	10	lb																									ub
gmp[c]	0.0001	10	0.0001	10	lb																									ub
gsn[c]	0.0001	10	0.0001	10	lb																									ub
gthox[c]	0.0001	10	0.0001	10	lb																									ub
gthrd[c]	0.0001	10	0.0001	10	lb																									ub
gtp[c]	0.0001	10	0.0001	10	lb																									ub
gua[c]	0.0001	10	0.0001	10	lb																									ub
h2o2[c]	0.0001	10	0.0001	10	lb																									ub
h2o[c]	1000	1000	1000	1000	lb																									ub
h2o[e]	1000	1000	1000	1000	lb																									ub
h2s[c]	0.0001	10	0.0001	10	lb																									ub
h2[c]	0.0001	10	0.0001	10	lb																									ub
hpyr[c]	0.0001	10	0.0001	10	lb																									ub
hxan[c]	0.0001	10	0.0001	10	lb																									ub
h[c]	1000	1000	1000	1000	lb																									ub
h[e]	1000	1000	1000	1000	lb																									ub
icit[c]	0.0001	10	0.0001	0.684002	lb																									log(cit[c])	-1
idp[c]	0.0001	10	0.0001	10	lb																									ub
ile-L[c]	0.0001	10	0.0001	10	lb																									ub
imp[c]	0.0001	10	0.0001	10	lb																									ub
indole[c]	0.0001	10	0.0001	10	lb																									ub
ins[c]	0.0001	10	0.0001	10	lb																									ub
itp[c]	0.0001	10	0.0001	10	lb																									ub
lac-D[c]	0.0001	10	0.0001	10	lb																									ub
lcts[c]	0.0001	10	0.0001	10	lb																									ub
leu-L[c]	0.0001	10	0.0001	10	lb																									ub
mal-L[c]	0.0001	10	0.000181613	10	log(adp[c])	1	log(atp[c])	-1	log(co2tot[c])	1	log(h2o[c])	-1	log(h[c])	1	log(nadh[c])	1.1102e-16	log(nad[c])	-2.8664e-06	log(pep[c])	1	ratio #2	95418								ub
malt[c]	0.0001	10	0.0001	10	lb																									ub
man1p[c]	0.0001	10	0.0001	10	lb																									ub
man6p[c]	0.0001	10	0.0001	10	lb																									ub
met-L[c]	0.0001	10	0.0001	10	lb																									ub
mmcoa-R[c]	0.0001	10	0.0001	10	lb																									ub
mmcoa-S[c]	0.0001	10	0.0001	10	lb																									ub
mnl1p[c]	0.0001	10	0.0001	10	lb																									ub
nadh[c]	0.0001	10	0.0001	0.030122	lb																									log(adp[c])	-1	log(atp[c])	1	log(dhap[c])	1.1102e-16	log(g3p[c])	2.7756e-17	log(h2o[c])	1	log(h[c])	1	log(nad[c])	-1	log(pep[c])	1	log(pi[c])	-1	DfG'(g3p[c])	2.0817e-17
nadph[c]	0.0001	10	0.0001	10	lb																									ub
nadp[c]	0.0001	10	0.0001	10	lb																									ub
nad[c]	0.0001	10	0.0331982	10	log(adp[c])	-1	log(atp[c])	1	log(dhap[c])	-1.1102e-16	log(g3p[c])	6.245e-17	log(h2o[c])	1	log(h[c])	1	log(nadh[c])	1	log(pep[c])	1	log(pi[c])	-1	DfG'(dhap[c])	-5.5511e-17	DfG'(g3p[c])	3.1225e-17	sum #2	-1356.85		ub
nh4[c]	0.0001	10	0.0001	10	lb																									ub
no2[c]	0.0001	10	0.0001	10	lb																									ub
no3[c]	0.0001	10	0.0001	10	lb																									ub
o2[c]	0.001	0.1	0.001	0.1	lb																									ub
o2[e]	0.001	0.1	0.001	0.1	lb																									ub
oaa[c]	0.0001	10	0.00051201	10	log(adp[c])	1	log(atp[c])	-1	log(co2tot[c])	1	log(h2o[c])	-1	log(pep[c])	1																ub
pep[c]	1.602	1.958	1.602	1.8627	lb																									log(2pg[c])	1.3878e-17	log(h2o[c])	1	DfG'(2pg[c])	1.3878e-17	sum #4	-225.022
phe-L[c]	0.0001	10	0.0001	10	lb																									ub
pi[c]	1	10	1	10	lb																									ub
ppcoa[c]	0.0001	10	0.0001	10	lb																									ub
ppi[c]	1	100	1	100	lb																									ub
prpp[c]	0.0001	10	0.0001	10	lb																									ub
pser-L[c]	0.0001	10	0.0001	10	lb																									ub
pyr[c]	1.737	2.123	1.737	2.123	lb																									ub
q8h2[c]	0.0001	10	0.0001	10	lb																									ub
q8[c]	0.0001	10	0.0001	10	lb																									ub
r1p[c]	0.0001	10	0.0001	10	lb																									ub
r5p[c]	0.0001	0.165	0.0396237	0.1648	log(r5p[c])	-5.5511e-17	DfG'(ru5p-D[c])	2.7756e-17	sum #3	7383.12																				log(ru5p-D[c])	0.0006068	log(xu5p-D[c])	0.0006068	sum #3	-6067.95
rib-D[c]	0.0001	10	0.0001	10	lb																									ub
ru5p-D[c]	0.0001	0.165	0.0001	0.0748197	lb																									log(ru5p-D[c])	5.5511e-17	log(xu5p-D[c])	0.00060645	DfG'(r5p[c])	2.7756e-17	sum #3	-6064.46
ru5p-L[c]	0.0001	10	0.0001	10	lb																									ub
s7p[c]	0.0001	10	0.0001	10	lb																									ub
sbt6p[c]	0.0001	10	0.0001	10	lb																									ub
ser-L[c]	0.0001	10	0.0001	10	lb																									ub
skm[c]	0.0001	10	0.0001	10	lb																									ub
so3[c]	0.0001	10	0.0001	10	lb																									ub
so4[c]	0.0001	10	0.0001	10	lb																									ub
succoa[c]	0.0001	10	0.0001	10	lb																									ub
succ[c]	0.0001	10	0.0001	10	lb																									ub
thr-L[c]	0.0001	10	0.0001	10	lb																									ub
trdox[c]	0.0001	10	0.0001	10	lb																									ub
trdrd[c]	0.0001	10	0.0001	10	lb																									ub
tre[c]	0.0001	10	0.0001	10	lb																									ub
trp-L[c]	0.0001	10	0.0001	10	lb																									ub
tyr-L[c]	0.0001	10	0.0001	10	lb																									ub
urea[c]	0.0001	10	0.0001	10	lb																									ub
val-L[c]	0.0001	10	0.0001	10	lb																									ub
xan[c]	0.0001	10	0.0001	10	lb																									ub
xmp[c]	0.0001	10	0.0001	10	lb																									ub
xtsn[c]	0.0001	10	0.0001	10	lb																									ub
xu5p-D[c]	0.0001	0.165	0.0001	0.0766346	lb																									log(r5p[c])	-1.1102e-16	log(xu5p-D[c])	5.5511e-17	DfG'(ru5p-D[c])	2.7756e-17	DfG'(xu5p-D[c])	2.7756e-17	sum #3	-6060.59
xyl-D[c]	0.0001	10	0.0001	10	lb																									ub
xylu-D[c]	0.0001	10	0.0001	10	lb																									ub
[truncated: 2 more columns]

## Sheet: DrG prices
Reaction	Extended	Model dir	Data dir	Partial data	RHS	delta r G Min	delta r G Max	NON-ZERO SHADOW PRICES FOR MINIMIZATION						SCROLL RIGHT FOR MAXIMIZATIONS > > >
ALATA_L	[c]akg + ala-L <==> glu-L + pyr	0	0	0	0	-36.8155	49.3026	DrG(ALATA_L)	1	DfG'(akg[c])	2.479	DfG'(ala-L[c])	2.479	DfG'(glu-L[c])	-2.479	DfG'(pyr[c])	-2.479
ASNN	[c]asn-L + h2o --> asp-L + nh4	1	0	0	0	-82.0151	3.60549	DrG(ASNN)	1	DfG'(asn-L[c])	2.479	DfG'(asp-L[c])	-2.479	DfG'(h2o[c])	2.479	DfG'(nh4[c])	-2.479
ASNS2	[c]asp-L + atp + nh4 --> amp + asn-L + h + ppi	1	0	0	0	-95.2564	30.8179	DrG(ASNS2)	1	DfG'(amp[c])	-2.479	DfG'(asn-L[c])	-2.479	DfG'(asp-L[c])	2.479	DfG'(atp[c])	2.479	DfG'(h[c])	-2.479	DfG'(nh4[c])	2.479	DfG'(ppi[c])	-2.479
ASNS1	[c]asp-L + atp + gln-L + h2o --> amp + asn-L + glu-L + h + ppi	1	0	0	0	-148.231	6.38321	DrG(ASNS1)	1	DfG'(amp[c])	-2.479	DfG'(asn-L[c])	-2.479	DfG'(asp-L[c])	2.479	DfG'(atp[c])	2.479	DfG'(gln-L[c])	2.479	DfG'(glu-L[c])	-2.479	DfG'(h2o[c])	2.479	DfG'(h[c])	-2.479	DfG'(ppi[c])	-2.479
ASPT	[c]asp-L --> fum + nh4	1	0	0	0	-56.6399	28.9807	DrG(ASPT)	1	DfG'(asp-L[c])	2.479	DfG'(fum[c])	-2.479	DfG'(nh4[c])	-2.479
ASPTA	[c]akg + asp-L <==> glu-L + oaa	0	0	0	0	-54.5018	55.6104	dir(PPCK)	-1	DrG(ASPTA)	1	DrG(PPCK)	1	DfG'(adp[c])	-2.479	DfG'(akg[c])	2.479	DfG'(asp-L[c])	2.479	DfG'(atp[c])	2.479	DfG'(co2tot[c])	-2.479	DfG'(glu-L[c])	-2.479	DfG'(h2o[c])	2.479	DfG'(pep[c])	-2.479
A5PISO	[c]ru5p-D <==> ara5p	0	0	0	0	-19.4254	25.5198	dir(RPI)	-0.54626	DrG(A5PISO)	1	DrG(RPI)	0.54626	DfG'(ara5p[c])	-2.479	DfG'(r5p[c])	1.3542	DfG'(ru5p-D[c])	1.1248	sum #3	-15033.6
MME	[c]mmcoa-R <==> mmcoa-S	0	0	0	0	-28.5402	28.5402	DrG(MME)	1	DfG'(mmcoa-R[c])	2.479	DfG'(mmcoa-S[c])	-2.479
ALCD19	[c]glyald + h + nadh <==> glyc + nad	0	0	0	0	-48.0905	23.1395	dir(ENO)	-1	dir(GAPD)	-1	dir(PGM)	1	dir(PGK)	1	dir(TPI)	-0.95648	DrG(ALCD19)	1	DrG(PSP_L)	1.1102e-16	DrG(ENO)	1	DrG(GAPD)	1	DrG(PGM)	-1	DrG(PGK)	-1	DrG(TPI)	0.95648	DfG'(adp[c])	2.479	DfG'(atp[c])	-2.479	DfG'(dhap[c])	2.3711	DfG'(g3p[c])	0.10789	DfG'(glyald[c])	2.479	DfG'(glyc[c])	-2.479	DfG'(h2o[c])	-2.479	DfG'(pep[c])	-2.479	DfG'(pi[c])	2.479
ALDD2x	[c]acald + h2o + nad --> ac + (2) h + nadh	1	0	0	0	-118.497	-47.2666	DrG(ALDD2x)	1	DfG'(acald[c])	2.479	DfG'(ac[c])	-2.479	DfG'(h2o[c])	2.479	DfG'(h[c])	-4.9579	DfG'(nadh[c])	-2.479	DfG'(nad[c])	2.479
RBP4E	[c]ru5p-L <==> xu5p-D	0	0	0	0	-30.1461	14.8586	DrG(RBP4E)	1	DfG'(ru5p-L[c])	2.479	DfG'(xu5p-D[c])	-2.479
ACACCT	[c]acac + accoa --> aacoa + ac	1	0	0	0	-49.5594	64.6014	DrG(ACACCT)	1	DfG'(aacoa[c])	-2.479	DfG'(acac[c])	2.479	DfG'(accoa[c])	2.479	DfG'(ac[c])	-2.479
PMANM	[c]man1p <==> man6p	0	0	0	0	-33.8502	23.2302	DrG(PMANM)	1	DfG'(man1p[c])	2.479	DfG'(man6p[c])	-2.479
PPM2	[c]2dr1p <==> 2dr5p	0	0	0	0	-36.6206	20.4598	DrG(PPM2)	1	DfG'(2dr1p[c])	2.479	DfG'(2dr5p[c])	-2.479
PPM	[c]r1p <==> r5p	0	0	0	0	-21.791	10.2825	dir(RPE)	-0.46445	dir(RPI)	-0.70745	DrG(PPM)	1	DrG(RPE)	0.46445	DrG(RPI)	0.70745	DfG'(r1p[c])	2.479	DfG'(r5p[c])	-0.72522	DfG'(ru5p-D[c])	-0.60239	DfG'(xu5p-D[c])	-1.1514	sum #3	18302.5
DRPA	[c]2dr5p --> acald + g3p	1	0	0	0	-47.9336	23.2991	dir(ENO)	-1	dir(GAPD)	-1	dir(PGM)	1	dir(PGK)	1	DrG(DRPA)	1	DrG(PSP_L)	1.1102e-16	DrG(ENO)	1	DrG(GAPD)	1	DrG(PGM)	-1	DrG(PGK)	-1	DfG'(2dr5p[c])	2.479	DfG'(acald[c])	-2.479	DfG'(adp[c])	2.479	DfG'(atp[c])	-2.479	DfG'(h2o[c])	-2.479	DfG'(h[c])	-2.479	DfG'(nadh[c])	-2.479	DfG'(nad[c])	2.479	DfG'(pep[c])	-2.479	DfG'(pi[c])	2.479	DfG'(pser-L[c])	2.7522e-16
DHAPT	[c]dha + pep --> dhap + pyr	1	0	0	0	-58.2363	-28.216	dir(ENO)	-1	dir(PGM)	0.92029	dir(TPI)	-0.043522	DrG(DHAPT)	1	DrG(ENO)	1	DrG(PGM)	-0.92029	DrG(TPI)	0.043522	DfG'(2pg[c])	0.1976	DfG'(3pg[c])	2.2814	DfG'(dhap[c])	-2.3711	DfG'(dha[c])	2.479	DfG'(g3p[c])	-0.10789	DfG'(h2o[c])	-2.479	DfG'(pyr[c])	-2.479	sum #2	4113.44	sum #4	-557.823
GLYCTO2	[c]glyclt + q8 --> glx + q8h2	1	0	0	0	-84.6504	29.5104	DrG(GLYCTO2)	1	DfG'(glx[c])	-2.479	DfG'(glyclt[c])	2.479	DfG'(q8h2[c])	-2.479	DfG'(q8[c])	2.479
GLYCDx	[c]glyc + nad --> dha + h + nadh	1	0	0	0	-34.1195	37.1105	DrG(GLYCDx)	1	DfG'(dha[c])	-2.479	DfG'(glyc[c])	2.479	DfG'(h[c])	-2.479	DfG'(nadh[c])	-2.479	DfG'(nad[c])	2.479
GLYK	[c]atp + glyc --> adp + glyc3p + h	1	0	0	0	-71.3993	-13.3239	DrG(GLYK)	1	DfG'(adp[c])	-2.479	DfG'(atp[c])	2.479	DfG'(glyc3p[c])	-2.479	DfG'(glyc[c])	2.479	DfG'(h[c])	-2.479
G3PD2	[c]glyc3p + nadp <==> dhap + h + nadph	0	0	0	0	3.68194	66.8211	dir(TPI)	-0.043522	DrG(G3PD2)	1	DrG(TPI)	0.043522	DfG'(dhap[c])	-2.3711	DfG'(g3p[c])	-0.10789	DfG'(glyc3p[c])	2.479	DfG'(h[c])	-2.479	DfG'(nadph[c])	-2.479	DfG'(nadp[c])	2.479	sum #2	4113.44	ratio #1	247896
MAN6PI	[c]man6p <==> f6p	0	0	0	0	-29.4527	16.5693	DrG(MAN6PI)	1	DfG'(f6p[c])	-2.479	DfG'(man6p[c])	2.479
ACALDi	[c]acald + coa + nad --> accoa + h + nadh	1	0	0	0	-62.0791	37.6911	DrG(ACALDi)	1	DfG'(acald[c])	2.479	DfG'(accoa[c])	-2.479	DfG'(coa[c])	2.479	DfG'(h[c])	-2.479	DfG'(nadh[c])	-2.479	DfG'(nad[c])	2.479
M1PD	[c]mnl1p + nad <==> f6p + h + nadh	0	0	0	0	-47.794	12.3775	DrG(M1PD)	1	DfG'(f6p[c])	-2.479	DfG'(h[c])	-2.479	DfG'(mnl1p[c])	2.479	DfG'(nadh[c])	-2.479	DfG'(nad[c])	2.479
PGMT	[c]g1p <==> g6p	0	0	0	0	-15.4587	14.1896	dir(PGI)	-0.21878	DrG(PGMT)	1	DrG(PGI)	0.21878	DfG'(f6p[c])	-0.54235	DfG'(g1p[c])	2.479	DfG'(g6p[c])	-1.9366	sum #1	5734.95
RBK	[c]atp + rib-D --> adp + h + r5p	1	0	0	0	-38.8747	-5.80538	dir(RPE)	-0.46445	dir(RPI)	-0.70745	DrG(RBK)	1	DrG(RPE)	0.46445	DrG(RPI)	0.70745	DfG'(adp[c])	-2.479	DfG'(atp[c])	2.479	DfG'(h[c])	-2.479	DfG'(r5p[c])	-0.72522	DfG'(rib-D[c])	2.479	DfG'(ru5p-D[c])	-0.60239	DfG'(xu5p-D[c])	-1.1514	sum #3	18309.1
MMM2	[c]succoa --> mmcoa-R	1	0	0	0	-21.3002	35.7802	DrG(MMM2)	1	DfG'(mmcoa-R[c])	-2.479	DfG'(succoa[c])	2.479
SBTPD	[c]nad + sbt6p <==> f6p + h + nadh	0	0	0	0	-48.2843	11.8872	DrG(SBTPD)	1	DfG'(f6p[c])	-2.479	DfG'(h[c])	-2.479	DfG'(nadh[c])	-2.479	DfG'(nad[c])	2.479	DfG'(sbt6p[c])	2.479
TREH	[c]h2o + tre --> (2) glc-D	1	0	0	0	-80.3465	5.27413	DrG(TREH)	1	DfG'(glc-D[c])	-4.9579	DfG'(h2o[c])	2.479	DfG'(tre[c])	2.479
XYLI2i	[c]fru --> glc-D	1	0	0	0	-28.9302	28.1502	DrG(XYLI2i)	1	DfG'(fru[c])	2.479	DfG'(glc-D[c])	-2.479
XYLI1	[c]xyl-D <==> xylu-D	0	0	0	0	-24.2002	32.8802	DrG(XYLI1)	1	DfG'(xyl-D[c])	2.479	DfG'(xylu-D[c])	-2.479
XYLK	[c]atp + xylu-D --> adp + h + xu5p-D	1	0	0	0	-60.6989	-14.6994	DrG(XYLK)	1	DfG'(adp[c])	-2.479	DfG'(atp[c])	2.479	DfG'(h[c])	-2.479	DfG'(xu5p-D[c])	-2.479	DfG'(xylu-D[c])	2.479
HPYRRx	[c]h + hpyr + nadh --> glyc-R + nad	1	0	0	0	-43.0905	28.1395	dir(ENO)	-1	dir(GAPD)	-1	dir(PGM)	1	dir(PGK)	1	dir(TPI)	-0.95648	DrG(HPYRRx)	1	DrG(PSP_L)	1.1102e-16	DrG(ENO)	1	DrG(GAPD)	1	DrG(PGM)	-1	DrG(PGK)	-1	DrG(TPI)	0.95648	DfG'(adp[c])	2.479	DfG'(atp[c])	-2.479	DfG'(dhap[c])	2.3711	DfG'(g3p[c])	0.10789	DfG'(glyc-R[c])	-2.479	DfG'(h2o[c])	-2.479	DfG'(hpyr[c])	2.479	DfG'(pep[c])	-2.479	DfG'(pi[c])	2.479
HPYRRy	[c]h + hpyr + nadph --> glyc-R + nadp	1	0	0	0	-62.9631	28.1075	dir(G6PDH2r)	-1	DrG(PGMT)	1.1102e-16	DrG(HPYRRy)	1	DrG(G6PDH2r)	1	DfG'(6pgl[c])	-2.479	DfG'(g1p[c])	2.7522e-16	DfG'(g6p[c])	2.479	DfG'(glyc-R[c])	-2.479	DfG'(hpyr[c])	2.479	sum #1	-4695.9
MMCD	[c]h + mmcoa-S + h2o --> co2tot + ppcoa	1	0	0	0	-71.9987	-3.50216	DrG(MMCD)	1	DfG'(co2tot[c])	-2.479	DfG'(h2o[c])	2.479	DfG'(h[c])	2.479	DfG'(mmcoa-S[c])	2.479	DfG'(ppcoa[c])	-2.479
ICL	[c]icit --> glx + succ	1	0	0	0	-62.039	16.9321	dir(ACONT)	-1	DrG(ICL)	1	DrG(ACONT)	1	DfG'(cit[c])	2.479	DfG'(glx[c])	-2.479	DfG'(succ[c])	-2.479
MALS	[c]accoa + glx + h2o --> coa + h + mal-L	1	0	0	0	-106.865	5.9333	dir(PPCK)	-1	dir(MDH)	-1	DrG(MALS)	1	DrG(PPCK)	1	DrG(MDH)	1	DfG'(accoa[c])	2.479	DfG'(adp[c])	-2.479	DfG'(atp[c])	2.479	DfG'(co2tot[c])	-2.479	DfG'(coa[c])	-2.479	DfG'(glx[c])	2.479	DfG'(h2o[c])	4.9579	DfG'(h[c])	-4.9579	DfG'(nadh[c])	-2.479	DfG'(nad[c])	2.479	DfG'(pep[c])	-2.479
ME2	[c]mal-L + nadp + h2o --> co2tot + nadph + pyr	1	1	0	0	-51.3779	0	DrG(ME2)	1	DfG'(co2tot[c])	-2.479	DfG'(h2o[c])	2.479	DfG'(mal-L[c])	2.479	DfG'(nadph[c])	-2.479	DfG'(nadp[c])	2.479	DfG'(pyr[c])	-2.479	ratio #1	247896
PPCK	[c]atp + oaa + h2o --> adp + co2tot + pep	1	1	0	0	-24.4916	0	DrG(PPCK)	1	DfG'(adp[c])	-2.479	DfG'(atp[c])	2.479	DfG'(co2tot[c])	-2.479	DfG'(h2o[c])	2.479	DfG'(oaa[c])	2.479	DfG'(pep[c])	-2.479
PPA	[c]h2o + ppi --> h + (2) pi	1	0	0	0	-53.3406	-30.5084	DrG(PPA)	1	DfG'(h2o[c])	2.479	DfG'(h[c])	-2.479	DfG'(pi[c])	-4.9579	DfG'(ppi[c])	2.479
PPC	[c]co2tot + pep --> h + oaa + pi	1	1	0	0	-57.6334	-27.4338	dir(PPCK)	-1	DrG(PPCK)	1	DrG(PPC)	1	DfG'(adp[c])	-2.479	DfG'(atp[c])	2.479	DfG'(h2o[c])	2.479	DfG'(h[c])	-2.479	DfG'(pi[c])	-2.479
ME1	[c]mal-L + nad + h2o --> co2tot + nadh + pyr	1	1	0	0	-51.4099	-23.7352	DrG(ME1)	1	DfG'(co2tot[c])	-2.479	DfG'(h2o[c])	2.479	DfG'(mal-L[c])	2.479	DfG'(nadh[c])	-2.479	DfG'(nad[c])	2.479	DfG'(pyr[c])	-2.479
ACONT	[c]cit <==> icit	0	1	0	0	-21.8907	0	DrG(ACONT)	1	DfG'(cit[c])	2.479	DfG'(icit[c])	-2.479
CITL	[c]cit --> ac + oaa	1	1	0	0	-61.5436	0	dir(PPCK)	-1	DrG(PPCK)	1	DrG(CITL)	1	DfG'(ac[c])	-2.479	DfG'(adp[c])	-2.479	DfG'(atp[c])	2.479	DfG'(cit[c])	2.479	DfG'(co2tot[c])	-2.479	DfG'(h2o[c])	2.479	DfG'(pep[c])	-2.479
FUM	[c]fum + h2o <==> mal-L	0	1	0	0	-30.7801	0	dir(PPCK)	-1	dir(MDH)	-1	DrG(PPCK)	1	DrG(FUM)	1	DrG(MDH)	1	DfG'(adp[c])	-2.479	DfG'(atp[c])	2.479	DfG'(co2tot[c])	-2.479	DfG'(fum[c])	2.479	DfG'(h2o[c])	4.9579	DfG'(h[c])	-2.479	DfG'(nadh[c])	-2.479	DfG'(nad[c])	2.479	DfG'(pep[c])	-2.479
CS	[c]accoa + h2o + oaa --> cit + coa + h	1	0	0	0	-98.3366	5.12608	dir(ACONT)	-1	DrG(ACONT)	1	DrG(CS)	1	DfG'(accoa[c])	2.479	DfG'(coa[c])	-2.479	DfG'(h2o[c])	2.479	DfG'(h[c])	-2.479	DfG'(icit[c])	-2.479	DfG'(oaa[c])	2.479
ICDHyr	[c]icit + nadp + h2o <==> akg + co2tot + nadph	0	0	0	0	-75.2702	20.5669	dir(ACONT)	-1	DrG(ACONT)	1	DrG(ICDHyr)	1	DfG'(akg[c])	-2.479	DfG'(cit[c])	2.479	DfG'(co2tot[c])	-2.479	DfG'(h2o[c])	2.479	DfG'(nadph[c])	-2.479	DfG'(nadp[c])	2.479	ratio #1	247896
TEST_AKGDH	[c]akg + coa + nad + h2o --> co2tot + nadh + succoa	1	0	0	0	-102.435	8.75159	DrG(TEST_AKGDH)	1	DfG'(akg[c])	2.479	DfG'(co2tot[c])	-2.479	DfG'(coa[c])	2.479	DfG'(h2o[c])	2.479	DfG'(nadh[c])	-2.479	DfG'(nad[c])	2.479	DfG'(succoa[c])	-2.479
MDH	[c]mal-L + nad <==> h + nadh + oaa	0	1	0	0	-27.1773	0	dir(PPCK)	-1	DrG(PPCK)	1	DrG(MDH)	1	DfG'(adp[c])	-2.479	DfG'(atp[c])	2.479	DfG'(co2tot[c])	-2.479	DfG'(h2o[c])	2.479	DfG'(h[c])	-2.479	DfG'(mal-L[c])	2.479	DfG'(nadh[c])	-2.479	DfG'(nad[c])	2.479	DfG'(pep[c])	-2.479
MDH2	[c]mal-L + q8 --> oaa + q8h2	1	0	0	0	-93.5782	-9.32049	dir(PPCK)	-1	DrG(PPCK)	1	DrG(MDH2)	1	DfG'(adp[c])	-2.479	DfG'(atp[c])	2.479	DfG'(co2tot[c])	-2.479	DfG'(h2o[c])	2.479	DfG'(mal-L[c])	2.479	DfG'(pep[c])	-2.479	DfG'(q8h2[c])	-2.479	DfG'(q8[c])	2.479
SUCD1i	[c]fad + succ --> fadh2 + fum	1	0	0	0	-57.1025	57.0584	DrG(SUCD1i)	1	DfG'(fadh2[c])	-2.479	DfG'(fad[c])	2.479	DfG'(fum[c])	-2.479	DfG'(succ[c])	2.479
SUCOAS	[c]atp + coa + succ <==> adp + pi + succoa	0	0	0	0	-36.5859	55.7377	DrG(SUCOAS)	1	DfG'(adp[c])	-2.479	DfG'(atp[c])	2.479	DfG'(coa[c])	2.479	DfG'(pi[c])	-2.479	DfG'(succoa[c])	-2.479	DfG'(succ[c])	2.479
NADPPPS	[c]h2o + nadp --> nad + pi	1	0	0	0	-46.821	-4.13122	dir(ENO)	-1	dir(GAPD)	-1	dir(PGM)	1	dir(PGK)	1	dir(TPI)	-0.95648	DrG(NADPPPS)	1	DrG(ENO)	1	DrG(GAPD)	1	DrG(PGM)	-1	DrG(PGK)	-1	DrG(TPI)	0.95648	DfG'(adp[c])	2.479	DfG'(atp[c])	-2.479	DfG'(dhap[c])	2.3711	DfG'(g3p[c])	0.10789	DfG'(h[c])	-2.479	DfG'(nadh[c])	-2.479	DfG'(nadp[c])	2.479	DfG'(pep[c])	-2.479	sum #2	-3363.59
GTHOr	[c]gthox + h + nadph <==> (2) gthrd + nadp	0	0	0	0	-78.1476	41.4632	dir(G6PDH2r)	-1	DrG(PGMT)	1.1102e-16	DrG(GTHOr)	1	DrG(G6PDH2r)	1	DfG'(6pgl[c])	-2.479	DfG'(g1p[c])	2.7522e-16	DfG'(g6p[c])	2.479	DfG'(gthox[c])	2.479	DfG'(gthrd[c])	-4.9579	sum #1	-4695.9
NADK	[c]atp + nad --> adp + h + nadp	1	0	0	0	-47.7942	-4.10945	DrG(NADK)	1	DfG'(adp[c])	-2.479	DfG'(atp[c])	2.479	DfG'(h[c])	-2.479	DfG'(nadp[c])	-2.479	DfG'(nad[c])	2.479
SADT2	[c]atp + gtp + h2o + so4 --> aps + gdp + pi + ppi	1	0	0	0	-66.2434	65.539	DrG(SADT2)	1	DfG'(aps[c])	-2.479	DfG'(atp[c])	2.479	DfG'(gdp[c])	-2.479	DfG'(gtp[c])	2.479	DfG'(h2o[c])	2.479	DfG'(pi[c])	-2.479	DfG'(ppi[c])	-2.479	DfG'(so4[c])	2.479
SULR	[c](3) h2o + h2s + (3) nadp <==> (5) h + (3) nadph + so3	0	0	0	0	-17.7982	141.253	DrG(SULR)	1	DfG'(h2o[c])	7.4369	DfG'(h2s[c])	2.479	DfG'(h[c])	-12.3949	DfG'(nadph[c])	-7.4369	DfG'(nadp[c])	7.4369	DfG'(so3[c])	-2.479	ratio #1	743688
TRPAS1	[c]cys-L + h2o --> h2s + nh4 + pyr	1	0	0	0	-93.6549	-7.53682	DrG(TRPAS1)	1	DfG'(cys-L[c])	2.479	DfG'(h2o[c])	2.479	DfG'(h2s[c])	-2.479	DfG'(nh4[c])	-2.479	DfG'(pyr[c])	-2.479
GLUDy	[c]glu-L + h2o + nadp <==> akg + h + nadph + nh4	0	0	0	0	-61.4264	58.1844	DrG(GLUDy)	1	DfG'(akg[c])	-2.479	DfG'(glu-L[c])	2.479	DfG'(h2o[c])	2.479	DfG'(h[c])	-2.479	DfG'(nadph[c])	-2.479	DfG'(nadp[c])	2.479	DfG'(nh4[c])	-2.479	ratio #1	247896
GLNS	[c]atp + glu-L + nh4 --> adp + gln-L + h + pi	1	0	0	0	-61.7389	30.5847	DrG(GLNS)	1	DfG'(adp[c])	-2.479	DfG'(atp[c])	2.479	DfG'(gln-L[c])	-2.479	DfG'(glu-L[c])	2.479	DfG'(h[c])	-2.479	DfG'(nh4[c])	2.479	DfG'(pi[c])	-2.479
GLUSy	[c]akg + gln-L + h + nadph --> (2) glu-L + nadp	1	0	0	0	-111.159	36.9917	dir(G6PDH2r)	-1	DrG(PGMT)	1.1102e-16	DrG(GLUSy)	1	DrG(G6PDH2r)	1	DfG'(6pgl[c])	-2.479	DfG'(akg[c])	2.479	DfG'(g1p[c])	2.7522e-16	DfG'(g6p[c])	2.479	DfG'(gln-L[c])	2.479	DfG'(glu-L[c])	-4.9579	sum #1	-4695.9
GLUN	[c]gln-L + h2o --> glu-L + nh4	1	0	0	0	-81.5151	4.10549	DrG(GLUN)	1	DfG'(gln-L[c])	2.479	DfG'(glu-L[c])	-2.479	DfG'(h2o[c])	2.479	DfG'(nh4[c])	-2.479
PGCD	[c]3pg + nad --> 3php + h + nadh	1	0	0	0	-24.1805	18.9129	dir(ENO)	-0.073599	DrG(PGCD)	1	DrG(ENO)	0.073599	DfG'(2pg[c])	0.18245	DfG'(3pg[c])	2.479	DfG'(3php[c])	-2.479	DfG'(h2o[c])	-0.18245	DfG'(h[c])	-2.479	DfG'(nadh[c])	-2.479	DfG'(nad[c])	2.479	DfG'(pep[c])	-0.18245	sum #4	-598.883
PSP_L	[c]h2o + pser-L --> pi + ser-L	1	0	0	0	-54.9526	7.83589	DrG(PSP_L)	1	DfG'(h2o[c])	2.479	DfG'(pi[c])	-2.479	DfG'(pser-L[c])	2.479	DfG'(ser-L[c])	-2.479
PSERT	[c]3php + glu-L --> akg + pser-L	1	0	0	0	-63.7615	50.3993	DrG(PSERT)	1	DfG'(3php[c])	2.479	DfG'(akg[c])	-2.479	DfG'(glu-L[c])	2.479	DfG'(pser-L[c])	-2.479
SERD_L	[c]ser-L --> nh4 + pyr	1	0	0	0	-86.4542	-28.8763	DrG(SERD_L)	1	DfG'(nh4[c])	-2.479	DfG'(pyr[c])	-2.479	DfG'(ser-L[c])	2.479
PDH	[c]coa + nad + pyr + h2o --> accoa + co2tot + nadh	1	1	0	0	-91.7663	-8.62278	DrG(PDH)	1	DfG'(accoa[c])	-2.479	DfG'(co2tot[c])	-2.479	DfG'(coa[c])	2.479	DfG'(h2o[c])	2.479	DfG'(nadh[c])	-2.479	DfG'(nad[c])	2.479	DfG'(pyr[c])	2.479
G1PP	[c]g1p + h2o --> glc-D + pi	1	0	0	0	-63.8543	-1.06586	DrG(G1PP)	1	DfG'(g1p[c])	2.479	DfG'(glc-D[c])	-2.479	DfG'(h2o[c])	2.479	DfG'(pi[c])	-2.479
ENO	[c]2pg <==> h2o + pep	0	1	0	0	-0.373766	0	dir(PGM)	0.92029	DrG(ENO)	1	DrG(PGM)	-0.92029	DfG'(2pg[c])	0.1976	DfG'(3pg[c])	2.2814	DfG'(h2o[c])	-2.479	DfG'(pep[c])	-2.479	sum #4	-557.823
FBA	[c]fdp <==> dhap + g3p	0	1	0	0	-24.6379	0	dir(ENO)	-0.99982	dir(GAPD)	-0.99982	dir(PGM)	0.99982	dir(PGK)	0.99982	DrG(ENO)	0.99982	DrG(FBA)	1	DrG(GAPD)	0.99982	DrG(PGM)	-0.99982	DrG(PGK)	-0.99982	DfG'(adp[c])	2.4785	DfG'(atp[c])	-2.4785	DfG'(dhap[c])	-2.479	DfG'(fdp[c])	2.479	DfG'(g3p[c])	-0.00043785	DfG'(h2o[c])	-2.4785	DfG'(h[c])	-2.4785	DfG'(nadh[c])	-2.4785	DfG'(nad[c])	2.4785	DfG'(pep[c])	-2.4785	DfG'(pi[c])	2.4785	sum #2	4111.79
FBP	[c]fdp + h2o --> f6p + pi	1	0	0	0	-57.6334	-10.8922	dir(PFK)	-1	DrG(FBP)	1	DrG(PFK)	1	DfG'(adp[c])	-2.479	DfG'(atp[c])	2.479	DfG'(h2o[c])	2.479	DfG'(h[c])	-2.479	DfG'(pi[c])	-2.479
F6PA	[c]f6p <==> dha + g3p	0	0	0	0	-36.0548	24.1167	dir(ENO)	-1	dir(GAPD)	-1	dir(PGM)	1	dir(PGI)	-0.78122	dir(PGK)	1	DrG(MAN6PI)	8.3267e-17	DrG(PSP_L)	1.1102e-16	DrG(ENO)	1	DrG(F6PA)	1	DrG(GAPD)	1	DrG(PGM)	-1	DrG(PGI)	0.78122	DrG(PGK)	-1	DfG'(adp[c])	2.479	DfG'(atp[c])	-2.479	DfG'(dha[c])	-2.479	DfG'(f6p[c])	0.54235	DfG'(g6p[c])	1.9366	DfG'(h2o[c])	-2.479	DfG'(h[c])	-2.479	DfG'(man6p[c])	2.0642e-16
GAPD	[c]g3p + nad + pi <==> 13dpg + h + nadh	0	1	0	0	-14.1496	0	dir(ENO)	-1	dir(PGM)	1	dir(PGK)	1	dir(TPI)	-0.95648	DrG(PSP_L)	1.1102e-16	DrG(ENO)	1	DrG(GAPD)	1	DrG(PGM)	-1	DrG(PGK)	-1	DrG(TPI)	0.95648	DfG'(adp[c])	2.479	DfG'(atp[c])	-2.479	DfG'(dhap[c])	2.3711	DfG'(g3p[c])	0.10789	DfG'(h2o[c])	-2.479	DfG'(h[c])	-2.479	DfG'(nadh[c])	-2.479	DfG'(nad[c])	2.479	DfG'(pep[c])	-2.479	DfG'(pi[c])	2.479	DfG'(pser-L[c])	2.7522e-16
HEX1	[c]atp + glc-D --> adp + g6p + h	1	0	0	0	-37.7781	-7.13482	dir(PGI)	-0.21878	DrG(HEX1)	1	DrG(PGI)	0.21878	DfG'(adp[c])	-2.479	DfG'(atp[c])	2.479	DfG'(f6p[c])	-0.54235	DfG'(g6p[c])	-1.9366	DfG'(glc-D[c])	2.479	DfG'(h[c])	-2.479	sum #1	5735.13
PGM	[c]2pg <==> 3pg	0	-1	0	0	0	0.403605	dir(PGM)	1
PFK	[c]atp + f6p --> adp + fdp + h	1	1	0	0	-40.0384	0	dir(ENO)	-0.99974	dir(FBA)	-1	dir(GAPD)	-0.99974	dir(PGM)	0.99974	dir(PGI)	-0.78122	dir(PGK)	0.99974	DrG(MAN6PI)	1.1102e-16	DrG(ENO)	0.99974	DrG(FBA)	1	DrG(GAPD)	0.99974	DrG(PGM)	-0.99974	DrG(PFK)	1	DrG(PGI)	0.78122	DrG(PGK)	-0.99974	DfG'(adp[c])	-0.00065413	DfG'(atp[c])	0.00065413	DfG'(dhap[c])	-2.479	DfG'(f6p[c])	0.54235	DfG'(g3p[c])	-0.00065413	DfG'(g6p[c])	1.9366	DfG'(h2o[c])	-2.4783
PGI	[c]g6p <==> f6p	0	1	0	0	-18.0935	0	DrG(PGMT)	1.1102e-16	DrG(PGI)	1	DfG'(f6p[c])	-2.479	DfG'(g1p[c])	2.7522e-16	DfG'(g6p[c])	2.479	sum #1	-4695.5
PGK	[c]3pg + atp <==> 13dpg + adp	0	-1	0	0	0	10.5114	dir(PGK)	1
PPS	[c]atp + h2o + pyr --> amp + (2) h + pep + pi	1	0	0	0	-52.2068	-16.5899	DrG(PPS)	1	DfG'(amp[c])	-2.479	DfG'(atp[c])	2.479	DfG'(h2o[c])	2.479	DfG'(h[c])	-4.9579	DfG'(pep[c])	-2.479	DfG'(pi[c])	-2.479	DfG'(pyr[c])	2.479
PYK	[c]adp + h + pep --> atp + pyr	1	1	0	0	-25.6014	-23.7352	dir(ENO)	-1	dir(PGM)	0.92029	DrG(ENO)	1	DrG(PGM)	-0.92029	DrG(PYK)	1	DfG'(2pg[c])	0.1976	DfG'(3pg[c])	2.2814	DfG'(adp[c])	2.479	DfG'(atp[c])	-2.479	DfG'(h2o[c])	-2.479	DfG'(h[c])	2.479	DfG'(pyr[c])	-2.479	sum #4	-557.823
TPI	[c]dhap <==> g3p	0	1	0	0	-14.2599	0	dir(ENO)	-1	dir(GAPD)	-1	dir(PGM)	1	dir(PGK)	1	DrG(PSP_L)	1.1102e-16	DrG(ENO)	1	DrG(GAPD)	1	DrG(PGM)	-1	DrG(PGK)	-1	DrG(TPI)	1	DfG'(adp[c])	2.479	DfG'(atp[c])	-2.479	DfG'(dhap[c])	2.479	DfG'(h2o[c])	-2.479	DfG'(h[c])	-2.479	DfG'(nadh[c])	-2.479	DfG'(nad[c])	2.479	DfG'(pep[c])	-2.479	DfG'(pi[c])	2.479	DfG'(pser-L[c])	2.7522e-16	DfG'(ser-L[c])	-2.7522e-16
GLYCK	[c]atp + glyc-R --> 3pg + adp + h	1	0	0	0	-28.5566	1.38217	dir(ENO)	-1	dir(PGM)	1	DrG(ENO)	1	DrG(PGM)	-1	DrG(GLYCK)	1	DfG'(adp[c])	-2.479	DfG'(atp[c])	2.479	DfG'(glyc-R[c])	2.479	DfG'(h2o[c])	-2.479	DfG'(h[c])	-2.479	DfG'(pep[c])	-2.479
GLYCLTDy	[c]glx + h + nadph --> glyclt + nadp	1	0	0	0	-72.8531	18.2175	dir(G6PDH2r)	-1	DrG(PGMT)	1.1102e-16	DrG(GLYCLTDy)	1	DrG(G6PDH2r)	1	DfG'(6pgl[c])	-2.479	DfG'(g1p[c])	2.7522e-16	DfG'(g6p[c])	2.479	DfG'(glx[c])	2.479	DfG'(glyclt[c])	-2.479	sum #1	-4695.9
GLYCLTDx	[c]glx + h + nadh --> glyclt + nad	1	0	0	0	-52.9805	18.2495	dir(ENO)	-1	dir(GAPD)	-1	dir(PGM)	1	dir(PGK)	1	dir(TPI)	-0.95648	DrG(PSP_L)	1.1102e-16	DrG(ENO)	1	DrG(GAPD)	1	DrG(PGM)	-1	DrG(PGK)	-1	DrG(TPI)	0.95648	DrG(GLYCLTDx)	1	DfG'(adp[c])	2.479	DfG'(atp[c])	-2.479	DfG'(dhap[c])	2.3711	DfG'(g3p[c])	0.10789	DfG'(glx[c])	2.479	DfG'(glyclt[c])	-2.479	DfG'(h2o[c])	-2.479	DfG'(pep[c])	-2.479	DfG'(pi[c])	2.479
PRPPS	[c]atp + r5p <==> amp + h + prpp	0	0	0	0	-52.6557	8.45824	DrG(PPM)	1.1102e-16	DrG(PRPPS)	1	DfG'(amp[c])	-2.479	DfG'(atp[c])	2.479	DfG'(h[c])	-2.479	DfG'(prpp[c])	-2.479	DfG'(r1p[c])	2.7522e-16	DfG'(r5p[c])	2.479	sum #3	-15042.3
ACACT1r	[c](2) accoa <==> aacoa + coa	0	0	0	0	-30.1448	84.0161	DrG(ACACT1r)	1	DfG'(aacoa[c])	-2.479	DfG'(accoa[c])	4.9579	DfG'(coa[c])	-2.479
ADA	[c]adn + h + h2o --> ins + nh4	1	0	0	0	-82.1238	3.49681	DrG(ADA)	1	DfG'(adn[c])	2.479	DfG'(h2o[c])	2.479	DfG'(h[c])	2.479	DfG'(ins[c])	-2.479	DfG'(nh4[c])	-2.479
ADNK1	[c]adn + atp --> adp + amp + h	1	0	0	0	-55.8821	2.19325	DrG(ADNK1)	1	DfG'(adn[c])	2.479	DfG'(adp[c])	-2.479	DfG'(amp[c])	-2.479	DfG'(atp[c])	2.479	DfG'(h[c])	-2.479
ADK1	[c]amp + atp <==> (2) adp	0	0	0	0	-10.2316	19.801	DrG(ADK1)	1	DfG'(adp[c])	-4.9579	DfG'(amp[c])	2.479	DfG'(atp[c])	2.479
DADK	[c]atp + damp <==> adp + dadp	0	0	0	0	-32.1867	25.8887	DrG(DADK)	1	DfG'(adp[c])	-2.479	DfG'(atp[c])	2.479	DfG'(dadp[c])	-2.479	DfG'(damp[c])	2.479
ADK4	[c]amp + itp <==> adp + idp	0	0	0	0	-37.6145	48.5036	DrG(ADK4)	1	DfG'(adp[c])	-2.479	DfG'(amp[c])	2.479	DfG'(idp[c])	-2.479	DfG'(itp[c])	2.479
ADK3	[c]amp + gtp <==> adp + gdp	0	0	0	0	-37.558	48.5601	DrG(ADK3)	1	DfG'(adp[c])	-2.479	DfG'(amp[c])	2.479	DfG'(gdp[c])	-2.479	DfG'(gtp[c])	2.479
AMPN	[c]amp + h2o --> ade + r5p	1	0	0	0	-58.399	2.21469	dir(RPE)	-0.46445	dir(RPI)	-0.70745	DrG(AMPN)	1	DrG(RPE)	0.46445	DrG(RPI)	0.70745	DfG'(ade[c])	-2.479	DfG'(amp[c])	2.479	DfG'(h2o[c])	2.479	DfG'(r5p[c])	-0.72522	DfG'(ru5p-D[c])	-0.60239	DfG'(xu5p-D[c])	-1.1514	sum #3	18302.5
ADPT	[c]ade + prpp --> amp + ppi	1	0	0	0	-69.7502	27.2865	DrG(ADPT)	1	DfG'(ade[c])	2.479	DfG'(amp[c])	-2.479	DfG'(ppi[c])	-2.479	DfG'(prpp[c])	2.479
ADNCYC	[c]atp --> camp + ppi	1	0	0	0	-48.1082	-7.65448	DrG(ADNCYC)	1	DfG'(atp[c])	2.479	DfG'(camp[c])	-2.479	DfG'(ppi[c])	-2.479
GK1	[c]atp + gmp <==> adp + gdp	0	0	0	0	-32.1478	25.9275	DrG(GK1)	1	DfG'(adp[c])	-2.479	DfG'(atp[c])	2.479	DfG'(gdp[c])	-2.479	DfG'(gmp[c])	2.479
XPPT	[c]prpp + xan --> ppi + xmp	1	0	0	0	-69.0713	27.9654	DrG(XPPT)	1	DfG'(ppi[c])	-2.479	DfG'(prpp[c])	2.479	DfG'(xan[c])	2.479	DfG'(xmp[c])	-2.479
HXPRT	[c]hxan + prpp --> imp + ppi	1	0	0	0	-69.9785	27.0582	DrG(HXPRT)	1	DfG'(hxan[c])	2.479	DfG'(imp[c])	-2.479	DfG'(ppi[c])	-2.479	DfG'(prpp[c])	2.479
GUAPRT	[c]gua + prpp --> gmp + ppi	1	0	0	0	-70.0238	27.0129	DrG(GUAPRT)	1	DfG'(gmp[c])	-2.479	DfG'(gua[c])	2.479	DfG'(ppi[c])	-2.479	DfG'(prpp[c])	2.479
INSK	[c]atp + ins --> adp + h + imp	1	0	0	0	-56.1347	1.94067	DrG(INSK)	1	DfG'(adp[c])	-2.479	DfG'(atp[c])	2.479	DfG'(h[c])	-2.479	DfG'(imp[c])	-2.479	DfG'(ins[c])	2.479
GSNK	[c]atp + gsn --> adp + gmp + h	1	0	0	0	-56.1687	1.9066	DrG(GSNK)	1	DfG'(adp[c])	-2.479	DfG'(atp[c])	2.479	DfG'(gmp[c])	-2.479	DfG'(gsn[c])	2.479	DfG'(h[c])	-2.479
NTPP5	[c]datp + h2o --> damp + h + ppi	1	0	0	0	-96.8865	-28.39	DrG(NTPP5)	1	DfG'(damp[c])	-2.479	DfG'(datp[c])	2.479	DfG'(h2o[c])	2.479	DfG'(h[c])	-2.479	DfG'(ppi[c])	-2.479
NTPP6	[c]atp + h2o --> amp + h + ppi	1	0	0	0	-91.651	-51.1972	DrG(NTPP6)	1	DfG'(amp[c])	-2.479	DfG'(atp[c])	2.479	DfG'(h2o[c])	2.479	DfG'(h[c])	-2.479	DfG'(ppi[c])	-2.479
NTPP2	[c]gtp + h2o --> gmp + h + ppi	1	0	0	0	-97.0611	-28.5646	DrG(NTPP2)	1	DfG'(gmp[c])	-2.479	DfG'(gtp[c])	2.479	DfG'(h2o[c])	2.479	DfG'(h[c])	-2.479	DfG'(ppi[c])	-2.479
NDPK1	[c]atp + gdp <==> adp + gtp	0	0	0	0	-29.7541	28.3213	DrG(NDPK1)	1	DfG'(adp[c])	-2.479	DfG'(atp[c])	2.479	DfG'(gdp[c])	2.479	DfG'(gtp[c])	-2.479
NDPK8	[c]atp + dadp <==> adp + datp	0	0	0	0	-29.8899	28.1855	DrG(NDPK8)	1	DfG'(adp[c])	-2.479	DfG'(atp[c])	2.479	DfG'(dadp[c])	2.479	DfG'(datp[c])	-2.479
RNDR1	[c]adp + trdrd --> dadp + h2o + trdox	1	0	0	0	-113.491	-27.3725	DrG(RNDR1)	1	DfG'(adp[c])	2.479	DfG'(dadp[c])	-2.479	DfG'(h2o[c])	-2.479	DfG'(trdox[c])	-2.479	DfG'(trdrd[c])	2.479
RNTR1	[c]atp + trdrd --> datp + h2o + trdox	1	0	0	0	-114.343	-28.2247	DrG(RNTR1)	1	DfG'(atp[c])	2.479	DfG'(datp[c])	-2.479	DfG'(h2o[c])	-2.479	DfG'(trdox[c])	-2.479	DfG'(trdrd[c])	2.479
NTD6	[c]damp + h2o --> dad-2 + pi	1	0	0	0	-58.8318	3.95671	DrG(NTD6)	1	DfG'(dad-2[c])	-2.479	DfG'(damp[c])	2.479	DfG'(h2o[c])	2.479	DfG'(pi[c])	-2.479
NTD7	[c]amp + h2o --> adn + pi	1	0	0	0	-58.8318	3.95671	DrG(NTD7)	1	DfG'(adn[c])	-2.479	DfG'(amp[c])	2.479	DfG'(h2o[c])	2.479	DfG'(pi[c])	-2.479
NTD9	[c]gmp + h2o --> gsn + pi	1	0	0	0	-58.5451	4.24336	DrG(NTD9)	1	DfG'(gmp[c])	2.479	DfG'(gsn[c])	-2.479	DfG'(h2o[c])	2.479	DfG'(pi[c])	-2.479
NTD11	[c]h2o + imp --> ins + pi	1	0	0	0	-58.5792	4.20929	DrG(NTD11)	1	DfG'(h2o[c])	2.479	DfG'(imp[c])	2.479	DfG'(ins[c])	-2.479	DfG'(pi[c])	-2.479
NTD10	[c]h2o + xmp --> pi + xtsn	1	0	0	0	-59.266	3.52244	DrG(NTD10)	1	DfG'(h2o[c])	2.479	DfG'(pi[c])	-2.479	DfG'(xmp[c])	2.479	DfG'(xtsn[c])	-2.479
PUNP5	[c]ins + pi <==> hxan + r1p	0	0	0	0	-40.5891	50.7396	DrG(PSP_L)	1.1102e-16	DrG(PUNP5)	1	DfG'(h2o[c])	2.7522e-16	DfG'(hxan[c])	-2.479	DfG'(ins[c])	2.479	DfG'(pi[c])	2.479	DfG'(pser-L[c])	2.7522e-16	DfG'(r1p[c])	-2.479	DfG'(ser-L[c])	-2.7522e-16
PUNP2	[c]dad-2 + pi <==> 2dr1p + ade	0	0	0	0	-40.5648	50.7639	DrG(PSP_L)	1.1102e-16	DrG(PUNP2)	1	DfG'(2dr1p[c])	-2.479	DfG'(ade[c])	-2.479	DfG'(dad-2[c])	2.479	DfG'(h2o[c])	2.7522e-16	DfG'(pi[c])	2.479	DfG'(pser-L[c])	2.7522e-16	DfG'(ser-L[c])	-2.7522e-16
PUNP1	[c]adn + pi <==> ade + r1p	0	0	0	0	-40.5648	50.7639	DrG(PSP_L)	1.1102e-16	DrG(PUNP1)	1	DfG'(ade[c])	-2.479	DfG'(adn[c])	2.479	DfG'(h2o[c])	2.7522e-16	DfG'(pi[c])	2.479	DfG'(pser-L[c])	2.7522e-16	DfG'(r1p[c])	-2.479	DfG'(ser-L[c])	-2.7522e-16
PUNP3	[c]gsn + pi <==> gua + r1p	0	0	0	0	-40.5778	50.7509	DrG(PSP_L)	1.1102e-16	DrG(PUNP3)	1	DfG'(gsn[c])	2.479	DfG'(gua[c])	-2.479	DfG'(h2o[c])	2.7522e-16	DfG'(pi[c])	2.479	DfG'(pser-L[c])	2.7522e-16	DfG'(r1p[c])	-2.479	DfG'(ser-L[c])	-2.7522e-16
PUNP7	[c]pi + xtsn <==> r1p + xan	0	0	0	0	-40.8094	50.5193	DrG(PSP_L)	1.1102e-16	DrG(PUNP7)	1	DfG'(h2o[c])	2.7522e-16	DfG'(pi[c])	2.479	DfG'(pser-L[c])	2.7522e-16	DfG'(r1p[c])	-2.479	DfG'(ser-L[c])	-2.7522e-16	DfG'(xan[c])	-2.479	DfG'(xtsn[c])	2.479
GUAD	[c]gua + h + h2o --> nh4 + xan	1	0	0	0	-85.1296	0.490986	DrG(GUAD)	1	DfG'(gua[c])	2.479	DfG'(h2o[c])	2.479	DfG'(h[c])	2.479	DfG'(nh4[c])	-2.479	DfG'(xan[c])	-2.479
ADD	[c]ade + h + h2o --> hxan + nh4	1	0	0	0	-82.1481	3.47249	DrG(ADD)	1	DfG'(ade[c])	2.479	DfG'(h2o[c])	2.479	DfG'(hxan[c])	-2.479	DfG'(h[c])	2.479	DfG'(nh4[c])	-2.479
ATPS4r	adp[c] + (4) h[e] + pi[c] <==> atp[c] + (3) h[c] + h2o[c]	0	0	0	-27.3986	-15.6278	-8.92482	DrG(ATPS4r)	1
CYTBD	(2) h[c] + (0.5) o2[c] + q8h2[c] --> (2) h[e] + h2o[c] + q8[c]	1	0	0	18.2657	1.14161	63.9301	DrG(CYTBD)	1
CYTBO3	(2.5) h[c] + (0.5) o2[c] + q8h2[c] --> (2.5) h[e] + h2o[c] + q8[c]	1	0	0	22.8322	5.70804	68.4965	DrG(CYTBO3)	1
LDH_D2	[c]lac-D + q8 --> pyr + q8h2	1	0	0	0	-78.3495	7.76862	DrG(LDH_D2)	1	DfG'(lac-D[c])	2.479	DfG'(pyr[c])	-2.479	DfG'(q8h2[c])	-2.479	DfG'(q8[c])	2.479
FDH2	for[c] + (3) h[c] + q8[c] + h2o[c]--> co2tot[c] + (2) h[e] + q8h2[c]	1	0	0	-18.2657	-52.514	44.5227	DrG(FDH2)	1
G3PD5	[c]glyc3p + q8 --> dhap + q8h2	1	0	0	0	-62.751	23.4785	dir(TPI)	-0.043522	DrG(TPI)	0.043522	DrG(G3PD5)	1	DfG'(dhap[c])	-2.3711	DfG'(g3p[c])	-0.10789	DfG'(glyc3p[c])	2.479	DfG'(q8h2[c])	-2.479	DfG'(q8[c])	2.479	sum #2	4113.44
HYD1	(2) h[c] + h2[c] + q8[c] --> (2) h[e] + q8h2[c]	1	0	0	18.2657	1.14161	86.7622	DrG(HYD1)	1
NO3R1	(2) h[c] + no3[c] + q8h2[c] --> (2) h[e] + h2o[c] + no2[c] + q8[c]	1	0	0	18.2657	-38.8147	75.3462	DrG(NO3R1)	1
NADH5	[c]h + nadh + q8 --> nad + q8h2	1	0	0	0	-80.5505	-9.32049	dir(ENO)	-1	dir(GAPD)	-1	dir(PGM)	1	dir(PGK)	1	dir(TPI)	-0.95648	DrG(PSP_L)	1.1102e-16	DrG(ENO)	1	DrG(GAPD)	1	DrG(PGM)	-1	DrG(PGK)	-1	DrG(TPI)	0.95648	DrG(NADH5)	1	DfG'(adp[c])	2.479	DfG'(atp[c])	-2.479	DfG'(dhap[c])	2.3711	DfG'(g3p[c])	0.10789	DfG'(h2o[c])	-2.479	DfG'(pep[c])	-2.479	DfG'(pi[c])	2.479	DfG'(pser-L[c])	2.7522e-16	DfG'(q8h2[c])	-2.479
NTRIR2x	[c](5) h + (3) nadh + no2 --> (2) h2o + (3) nad + nh4	1	0	0	0	-348.199	-248.67	dir(ENO)	-3	dir(GAPD)	-3	dir(PGM)	3	dir(PGK)	3	dir(TPI)	-2.8694	DrG(ENO)	3	DrG(GAPD)	3	DrG(PGM)	-3	DrG(PGK)	-3	DrG(TPI)	2.8694	DrG(NTRIR2x)	1	DfG'(adp[c])	7.4369	DfG'(atp[c])	-7.4369	DfG'(dhap[c])	7.1132	DfG'(g3p[c])	0.32367	DfG'(h2o[c])	-12.3949	DfG'(h[c])	4.9579	DfG'(nh4[c])	-2.479	DfG'(no2[c])	2.479	DfG'(pep[c])	-7.4369	DfG'(pi[c])	7.4369
NADH6	(4.5) h[c] + nadh[c] + q8[c] --> (3.5) h[e] + nad[c] + q8h2[c]	1	0	0	-31.965	-46.1146	25.1154	dir(ENO)	-1	dir(GAPD)	-1	dir(PGM)	1	dir(PGK)	1	dir(TPI)	-0.95648	DrG(ENO)	1	DrG(GAPD)	1	DrG(PGM)	-1	DrG(PGK)	-1	DrG(TPI)	0.95648	DrG(NADH6)	1	DfG'(adp[c])	2.479	DfG'(atp[c])	-2.479	DfG'(dhap[c])	2.3711	DfG'(g3p[c])	0.10789	DfG'(h2o[c])	-2.479	DfG'(h[c])	-2.479	DfG'(nadh[c])	-2.479	DfG'(nad[c])	2.479	DfG'(pep[c])	-2.479	DfG'(pi[c])	2.479
THD2	h[e] + nadh[c] + nadp[c] --> h[c] + nad[c] + nadph[c]	1	0	0	-9.13287	-23.2824	24.8573	dir(ENO)	-1	dir(GAPD)	-1	dir(PGM)	1	dir(PGK)	1	dir(TPI)	-0.95648	DrG(ENO)	1	DrG(GAPD)	1	DrG(PGM)	-1	DrG(PGK)	-1	DrG(TPI)	0.95648	DrG(THD2)	1	DfG'(adp[c])	2.479	DfG'(atp[c])	-2.479	DfG'(dhap[c])	2.3711	DfG'(g3p[c])	0.10789	DfG'(h2o[c])	-2.479	DfG'(h[c])	-2.479	DfG'(nadh[c])	-2.479	DfG'(nad[c])	2.479	DfG'(pep[c])	-2.479	DfG'(pi[c])	2.479
POX	[c](2) h2o + pyr + q8 --> ac + co2tot + q8h2	1	0	0	0	-214.585	-117.051	DrG(POX)	1	DfG'(ac[c])	-2.479	DfG'(co2tot[c])	-2.479	DfG'(h2o[c])	4.9579	DfG'(pyr[c])	2.479	DfG'(q8h2[c])	-2.479	DfG'(q8[c])	2.479
SUCD4	[c]fadh2 + q8 <==> fad + q8h2	0	0	0	0	-58.4004	55.7604	DrG(SUCD4)	1	DfG'(fadh2[c])	2.479	DfG'(fad[c])	-2.479	DfG'(q8h2[c])	-2.479	DfG'(q8[c])	2.479
TEST_NADTRHD	[c]nad + nadph --> nadh + nadp	1	0	0	0	-34.0222	14.1175	dir(G6PDH2r)	-1	DrG(PGMT)	1.1102e-16	DrG(TEST_NADTRHD)	1	DrG(G6PDH2r)	1	DfG'(6pgl[c])	-2.479	DfG'(g1p[c])	2.7522e-16	DfG'(g6p[c])	2.479	DfG'(h[c])	-2.479	DfG'(nadh[c])	-2.479	DfG'(nad[c])	2.479	sum #1	-4695.9
TRDR	[c]h + nadph + trdox --> nadp + trdrd	1	0	0	0	-37.3352	53.7354	dir(G6PDH2r)	-1	DrG(PGMT)	1.1102e-16	DrG(TRDR)	1	DrG(G6PDH2r)	1	DfG'(6pgl[c])	-2.479	DfG'(g1p[c])	2.7522e-16	DfG'(g6p[c])	2.479	DfG'(trdox[c])	2.479	DfG'(trdrd[c])	-2.479	sum #1	-4695.9
PGL	[c]6pgl + h2o --> 6pgc + h	1	1	0	0	-56.3136	-27.2759	DrG(PGL)	1	DfG'(6pgc[c])	-2.479	DfG'(6pgl[c])	2.479	DfG'(h2o[c])	2.479	DfG'(h[c])	-2.479
EDA	[c]2ddg6p --> g3p + pyr	1	0	0	0	-27.1217	16.0683	dir(ENO)	-1	dir(GAPD)	-1	dir(PGM)	1	dir(PGK)	1	DrG(PSP_L)	1.1102e-16	DrG(ENO)	1	DrG(GAPD)	1	DrG(PGM)	-1	DrG(PGK)	-1	DrG(EDA)	1	DfG'(2ddg6p[c])	2.479	DfG'(adp[c])	2.479	DfG'(atp[c])	-2.479	DfG'(h2o[c])	-2.479	DfG'(h[c])	-2.479	DfG'(nadh[c])	-2.479	DfG'(nad[c])	2.479	DfG'(pep[c])	-2.479	DfG'(pi[c])	2.479	DfG'(pser-L[c])	2.7522e-16	DfG'(pyr[c])	-2.479
EDD	[c]6pgc --> 2ddg6p + h2o	1	0	0	0	-70.6902	-13.6098	DrG(EDD)	1	DfG'(2ddg6p[c])	-2.479	DfG'(6pgc[c])	2.479	DfG'(h2o[c])	-2.479
GND	[c]6pgc + nadp + h2o --> co2tot + nadph + ru5p-D	1	1	0	0	-69.8452	0	DrG(GND)	1	DfG'(6pgc[c])	2.479	DfG'(co2tot[c])	-2.479	DfG'(h2o[c])	2.479	DfG'(nadph[c])	-2.479	DfG'(nadp[c])	2.479	DfG'(ru5p-D[c])	-2.479	ratio #1	247896
RPE	[c]ru5p-D <==> xu5p-D	0	1	0	0	-18.0109	0	dir(RPI)	-0.54626	DrG(RPE)	1	DrG(RPI)	0.54626	DfG'(r5p[c])	1.3542	DfG'(ru5p-D[c])	1.1248	DfG'(xu5p-D[c])	-2.479	sum #3	-15033.4
RPI	[c]r5p <==> ru5p-D	0	1	0	0	-17.9025	0	DrG(PPM)	1.1102e-16	DrG(RPI)	1	DfG'(r1p[c])	2.7522e-16	DfG'(r5p[c])	2.479	DfG'(ru5p-D[c])	-2.479	sum #3	-15042.3
TALA	[c]g3p + s7p <==> e4p + f6p	0	1	0	0	-31.7818	0	dir(RPE)	-0.34349	dir(TKT1)	-1	DrG(A5PISO)	-5.5511e-17	DrG(RPE)	0.34349	DrG(RPI)	-3.3311e-08	DrG(TALA)	1	DrG(TKT1)	1	DfG'(ara5p[c])	1.3761e-16	DfG'(e4p[c])	-2.479	DfG'(f6p[c])	-2.479	DfG'(r5p[c])	2.479	DfG'(ru5p-D[c])	0.85149	DfG'(xu5p-D[c])	1.6275	sum #3	-30048.1
TKT1	[c]r5p + xu5p-D <==> g3p + s7p	0	1	0	0	-31.7818	0	dir(RPE)	-0.34349	dir(TALA)	-1	DrG(PPM)	2.7057e-11	DrG(RPE)	0.34349	DrG(TALA)	1	DrG(TKT1)	1	DfG'(e4p[c])	-2.479	DfG'(f6p[c])	-2.479	DfG'(r1p[c])	6.7074e-11	DfG'(r5p[c])	2.479	DfG'(ru5p-D[c])	0.85149	DfG'(xu5p-D[c])	1.6275	sum #3	-30048.1
TKT2	[c]e4p + xu5p-D <==> f6p + g3p	0	1	0	0	-63.2938	0	dir(RPE)	-0.53555	dir(RPI)	-0.29255	dir(TALA)	-1	DrG(RBP4E)	5.5511e-17	DrG(PPM)	5.5511e-17	DrG(RPE)	0.53555	DrG(RPI)	0.29255	DrG(TALA)	1	DrG(TKT2)	1	DfG'(f6p[c])	-4.9579	DfG'(r1p[c])	1.3761e-16	DfG'(r5p[c])	0.72522	DfG'(ru5p-D[c])	0.60239	DfG'(ru5p-L[c])	1.3761e-16	DfG'(s7p[c])	2.479	DfG'(xu5p-D[c])	1.1514	sum #3	-15026.6
G6PDH2r	[c]g6p + nadp <==> 6pgl + h + nadph	0	1	0	0	-33.9906	0	DrG(PGMT)	1.1102e-16	DrG(G6PDH2r)	1	DfG'(6pgl[c])	-2.479	DfG'(g1p[c])	2.7522e-16	DfG'(g6p[c])	2.479	DfG'(h[c])	-2.479	DfG'(nadph[c])	-2.479	DfG'(nadp[c])	2.479	ratio #1	247896
GMPS2	[c]atp + gln-L + h2o + xmp --> amp + glu-L + gmp + (2) h + ppi	1	0	0	0	-146.069	8.5452	DrG(GMPS2)	1	DfG'(amp[c])	-2.479	DfG'(atp[c])	2.479	DfG'(gln-L[c])	2.479	DfG'(glu-L[c])	-2.479	DfG'(gmp[c])	-2.479	DfG'(h2o[c])	2.479	DfG'(h[c])	-4.9579	DfG'(ppi[c])	-2.479	DfG'(xmp[c])	2.479
IMPD	[c]h2o + imp + nad --> h + nadh + xmp	1	0	0	0	348.91	420.14	DrG(IMPD)	1	DfG'(h2o[c])	2.479	DfG'(h[c])	-2.479	DfG'(imp[c])	2.479	DfG'(nadh[c])	-2.479	DfG'(nad[c])	2.479	DfG'(xmp[c])	-2.479
GMPR	[c]gmp + (2) h + nadph --> imp + nadp + nh4	1	0	0	0	-495.65	-376.039	dir(G6PDH2r)	-1	DrG(PGMT)	1.1102e-16	DrG(G6PDH2r)	1	DrG(GMPR)	1	DfG'(6pgl[c])	-2.479	DfG'(g1p[c])	2.7522e-16	DfG'(g6p[c])	2.479	DfG'(gmp[c])	2.479	DfG'(h[c])	2.479	DfG'(imp[c])	-2.479	DfG'(nh4[c])	-2.479	sum #1	-4695.9
ACKr	[c]ac + atp <==> actp + adp	0	0	0	0	-19.2099	38.8654	DrG(ACKr)	1	DfG'(actp[c])	-2.479	DfG'(ac[c])	2.479	DfG'(adp[c])	-2.479	DfG'(atp[c])	2.479
ACS	[c]ac + atp + coa --> accoa + amp + ppi	1	0	0	0	-63.7736	62.3008	DrG(ACS)	1	DfG'(accoa[c])	-2.479	DfG'(ac[c])	2.479	DfG'(amp[c])	-2.479	DfG'(atp[c])	2.479	DfG'(coa[c])	2.479	DfG'(ppi[c])	-2.479
ADHEr	[c]accoa + (2) h + (2) nadh <==> coa + etoh + (2) nad	0	0	0	0	-42.4214	71.4984	dir(ENO)	-2	dir(GAPD)	-2	dir(PGM)	2	dir(PGK)	2	dir(TPI)	-1.913	DrG(PSP_L)	2.2204e-16	DrG(ENO)	2	DrG(GAPD)	2	DrG(PGM)	-2	DrG(PGK)	-2	DrG(TPI)	1.913	DrG(ADHEr)	1	DfG'(accoa[c])	2.479	DfG'(adp[c])	4.9579	DfG'(atp[c])	-4.9579	DfG'(coa[c])	-2.479	DfG'(dhap[c])	4.7422	DfG'(etoh[c])	-2.479	DfG'(g3p[c])	0.21578	DfG'(h2o[c])	-4.9579	DfG'(pep[c])	-4.9579
LDH_D	[c]lac-D + nad <==> h + nadh + pyr	0	0	0	0	-11.9486	31.2387	DrG(LDH_D)	1	DfG'(h[c])	-2.479	DfG'(lac-D[c])	2.479	DfG'(nadh[c])	-2.479	DfG'(nad[c])	2.479	DfG'(pyr[c])	-2.479
FHL	[c]for + h + h2o --> co2tot + h2	1	0	0	0	-26.7392	41.7573	DrG(FHL)	1	DfG'(co2tot[c])	-2.479	DfG'(for[c])	2.479	DfG'(h2o[c])	2.479	DfG'(h2[c])	-2.479	DfG'(h[c])	2.479
PTAr	[c]accoa + pi <==> actp + coa	0	0	0	0	-52.2423	39.0863	DrG(PSP_L)	1.1102e-16	DrG(PTAr)	1	DfG'(accoa[c])	2.479	DfG'(actp[c])	-2.479	DfG'(coa[c])	-2.479	DfG'(h2o[c])	2.7522e-16	DfG'(pi[c])	2.479	DfG'(pser-L[c])	2.7522e-16	DfG'(ser-L[c])	-2.7522e-16
PFL	[c]coa + pyr --> accoa + for	1	0	0	0	-63.8643	22.2538	DrG(PFL)	1	DfG'(accoa[c])	-2.479	DfG'(coa[c])	2.479	DfG'(for[c])	-2.479	DfG'(pyr[c])	2.479
THRAr	[c]thr-L <==> acald + gly	0	0	0	0	-58.5165	27.1041	DrG(THRAr)	1	DfG'(acald[c])	-2.479	DfG'(gly[c])	-2.479	DfG'(thr-L[c])	2.479
O2t	o2[e] <==> o2[c]	0	0	0	0	-11.4161	11.4161	DrG(O2t)	1
H2Ot	h2o[e] <==> h2o[c]	0	0	0	0	0	0	DrG(H2Ot)	1
DHQD	[c]3dhq <==> 3dhsk + h2o	0	0	0	0	-32.3169	24.7635	DrG(DHQD)	1	DfG'(3dhq[c])	2.479	DfG'(3dhsk[c])	-2.479	DfG'(h2o[c])	-2.479
SHK3Dr	[c]3dhsk + h + nadph <==> nadp + skm	0	0	0	0	-22.633	68.4375	dir(G6PDH2r)	-1	DrG(PGMT)	1.1102e-16	DrG(G6PDH2r)	1	DrG(SHK3Dr)	1	DfG'(3dhsk[c])	2.479	DfG'(6pgl[c])	-2.479	DfG'(g1p[c])	2.7522e-16	DfG'(g6p[c])	2.479	DfG'(skm[c])	-2.479	sum #1	-4695.9
TRPAS2	[c]h2o + trp-L <==> indole + nh4 + pyr	0	0	0	0	-61.5905	24.5276	DrG(TRPAS2)	1	DfG'(h2o[c])	2.479	DfG'(indole[c])	-2.479	DfG'(nh4[c])	-2.479	DfG'(pyr[c])	-2.479	DfG'(trp-L[c])	2.479
TRPS2	[c]indole + ser-L --> h2o + trp-L	1	0	0	0	-81.9441	3.6765	DrG(TRPS2)	1	DfG'(h2o[c])	-2.479	DfG'(indole[c])	2.479	DfG'(ser-L[c])	2.479	DfG'(trp-L[c])	-2.479
ATPM	[c]atp + h2o --> adp + h + pi	1	0	0	0	-57.6334	-50.9305	DrG(ATPM)	1	DfG'(adp[c])	-2.479	DfG'(atp[c])	2.479	DfG'(h2o[c])	2.479	DfG'(h[c])	-2.479	DfG'(pi[c])	-2.479
CAT	[c](2) h2o2 --> (2) h2o + o2	1	0	0	0	-201.336	-132.84	DrG(CAT)	1	DfG'(h2o2[c])	4.9579	DfG'(h2o[c])	-4.9579	DfG'(o2[c])	-2.479
LEUTAi	[c]4mop + glu-L --> akg + leu-L	1	0	0	0	-61.5244	52.6364	DrG(LEUTAi)	1	DfG'(4mop[c])	2.479	DfG'(akg[c])	-2.479	DfG'(glu-L[c])	2.479	DfG'(leu-L[c])	-2.479
[truncated: 30 more columns]

## Sheet: DrG costs
Reaction	Extended	Model dir	Data dir	Partial data	RHS	delta r G Min	delta r G Max	NON-ZERO REDUCED COSTS FOR MINIMIZATION						SCROLL RIGHT FOR MAXIMIZATIONS > > >
ALATA_L	[c]akg + ala-L <==> glu-L + pyr	0	0	0	0	-36.8155	49.3026	log(akg[c])	-2.479	log(ala-L[c])	-2.479	log(glu-L[c])	2.479	log(pyr[c])	2.479	DfG'(akg[c])	-1.1102e-16	DfG'(ala-L[c])	-1.1102e-16	DfG'(glu-L[c])	1.1102e-16	DfG'(pyr[c])	1.1102e-16
ASNN	[c]asn-L + h2o --> asp-L + nh4	1	0	0	0	-82.0151	3.60549	log(asn-L[c])	-2.479	log(asp-L[c])	2.479	log(h2o[c])	-2.479	log(nh4[c])	2.479	DfG'(asn-L[c])	-1.1102e-16	DfG'(asp-L[c])	1.1102e-16	DfG'(h2o[c])	-1.1102e-16	DfG'(nh4[c])	1.1102e-16
ASNS2	[c]asp-L + atp + nh4 --> amp + asn-L + h + ppi	1	0	0	0	-95.2564	30.8179	log(amp[c])	2.479	log(asn-L[c])	2.479	log(asp-L[c])	-2.479	log(atp[c])	-2.479	log(h[c])	2.479	log(nh4[c])	-2.479	log(ppi[c])	2.479	DfG'(amp[c])	1.1102e-16	DfG'(asn-L[c])	1.1102e-16	DfG'(asp-L[c])	-1.1102e-16	DfG'(atp[c])	-1.1102e-16	DfG'(h[c])	1.1102e-16	DfG'(nh4[c])	-1.1102e-16	DfG'(ppi[c])	1.1102e-16
ASNS1	[c]asp-L + atp + gln-L + h2o --> amp + asn-L + glu-L + h + ppi	1	0	0	0	-148.231	6.38321	log(amp[c])	2.479	log(asn-L[c])	2.479	log(asp-L[c])	-2.479	log(atp[c])	-2.479	log(gln-L[c])	-2.479	log(glu-L[c])	2.479	log(h2o[c])	-2.479	log(h[c])	2.479	log(ppi[c])	2.479	DfG'(amp[c])	1.1102e-16	DfG'(asn-L[c])	1.1102e-16	DfG'(asp-L[c])	-1.1102e-16	DfG'(atp[c])	-1.1102e-16	DfG'(gln-L[c])	-1.1102e-16	DfG'(glu-L[c])	1.1102e-16	DfG'(h2o[c])	-1.1102e-16	DfG'(h[c])	1.1102e-16	DfG'(ppi[c])	1.1102e-16
ASPT	[c]asp-L --> fum + nh4	1	0	0	0	-56.6399	28.9807	log(asp-L[c])	-2.479	log(fum[c])	2.479	log(nh4[c])	2.479	DfG'(asp-L[c])	-1.1102e-16	DfG'(fum[c])	1.1102e-16	DfG'(nh4[c])	1.1102e-16
ASPTA	[c]akg + asp-L <==> glu-L + oaa	0	0	0	0	-54.5018	55.6104	log(adp[c])	2.479	log(akg[c])	-2.479	log(asp-L[c])	-2.479	log(atp[c])	-2.479	log(co2tot[c])	2.479	log(glu-L[c])	2.479	log(h2o[c])	-2.479	log(pep[c])	2.479	DfG'(adp[c])	1.1102e-16	DfG'(akg[c])	-1.1102e-16	DfG'(asp-L[c])	-1.1102e-16	DfG'(atp[c])	-1.1102e-16	DfG'(co2tot[c])	1.1102e-16	DfG'(glu-L[c])	1.1102e-16	DfG'(h2o[c])	-1.1102e-16	DfG'(pep[c])	1.1102e-16
A5PISO	[c]ru5p-D <==> ara5p	0	0	0	0	-19.4254	25.5198	log(ara5p[c])	2.479	log(xu5p-D[c])	0.0015034	DfG'(ara5p[c])	1.1102e-16	DfG'(r5p[c])	2.2204e-16	DfG'(ru5p-D[c])	-5.5511e-17	sum #3	-15033.6
MME	[c]mmcoa-R <==> mmcoa-S	0	0	0	0	-28.5402	28.5402	log(mmcoa-R[c])	-2.479	log(mmcoa-S[c])	2.479	DfG'(mmcoa-R[c])	-1.1102e-16	DfG'(mmcoa-S[c])	1.1102e-16
ALCD19	[c]glyald + h + nadh <==> glyc + nad	0	0	0	0	-48.0905	23.1395	log(adp[c])	-2.479	log(atp[c])	2.479	log(g3p[c])	-1.9429e-16	log(glyald[c])	-2.479	log(glyc[c])	2.479	log(h2o[c])	2.479	log(pep[c])	2.479	log(pi[c])	-2.479	log(pser-L[c])	-2.7522e-16	log(ser-L[c])	2.7522e-16	DrG(PSP_L)	-1.1102e-16	DfG'(adp[c])	-1.1102e-16	DfG'(atp[c])	1.1102e-16	DfG'(dhap[c])	-1.1102e-16	DfG'(g3p[c])	4.8572e-17	DfG'(glyald[c])	-1.1102e-16	DfG'(glyc[c])	1.1102e-16	DfG'(pep[c])	1.1102e-16	DfG'(pser-L[c])	-1.2326e-32	DfG'(ser-L[c])	1.2326e-32	sum #2	-3363.59
ALDD2x	[c]acald + h2o + nad --> ac + (2) h + nadh	1	0	0	0	-118.497	-47.2666	log(acald[c])	-2.479	log(ac[c])	2.479	log(h2o[c])	-2.479	log(h[c])	4.9579	log(nadh[c])	2.479	log(nad[c])	-2.479	DfG'(acald[c])	-1.1102e-16	DfG'(ac[c])	1.1102e-16	DfG'(h2o[c])	-1.1102e-16	DfG'(h[c])	2.2204e-16	DfG'(nadh[c])	1.1102e-16	DfG'(nad[c])	-1.1102e-16
RBP4E	[c]ru5p-L <==> xu5p-D	0	0	0	0	-30.1461	14.8586	log(ru5p-L[c])	-2.479	log(xu5p-D[c])	2.479	DfG'(ru5p-L[c])	-1.1102e-16	DfG'(xu5p-D[c])	1.1102e-16
ACACCT	[c]acac + accoa --> aacoa + ac	1	0	0	0	-49.5594	64.6014	log(aacoa[c])	2.479	log(acac[c])	-2.479	log(accoa[c])	-2.479	log(ac[c])	2.479	DfG'(aacoa[c])	1.1102e-16	DfG'(acac[c])	-1.1102e-16	DfG'(accoa[c])	-1.1102e-16	DfG'(ac[c])	1.1102e-16
PMANM	[c]man1p <==> man6p	0	0	0	0	-33.8502	23.2302	log(man1p[c])	-2.479	log(man6p[c])	2.479	DfG'(man1p[c])	-1.1102e-16	DfG'(man6p[c])	1.1102e-16
PPM2	[c]2dr1p <==> 2dr5p	0	0	0	0	-36.6206	20.4598	log(2dr1p[c])	-2.479	log(2dr5p[c])	2.479	DfG'(2dr1p[c])	-1.1102e-16	DfG'(2dr5p[c])	1.1102e-16
PPM	[c]r1p <==> r5p	0	0	0	0	-21.791	10.2825	log(r1p[c])	-2.479	log(r5p[c])	-2.2204e-16	DfG'(r1p[c])	-1.1102e-16	DfG'(ru5p-D[c])	2.7756e-17	DfG'(xu5p-D[c])	5.5511e-17	sum #3	18302.5
DRPA	[c]2dr5p --> acald + g3p	1	0	0	0	-47.9336	23.2991	log(2dr5p[c])	-2.479	log(acald[c])	2.479	log(adp[c])	-2.479	log(atp[c])	2.479	log(h2o[c])	2.479	log(h[c])	2.479	log(nadh[c])	2.479	log(nad[c])	-2.479	log(pep[c])	2.479	log(pi[c])	-2.479	log(pser-L[c])	-2.7522e-16	log(ser-L[c])	2.7522e-16	DrG(PSP_L)	-1.1102e-16	DfG'(2dr5p[c])	-1.1102e-16	DfG'(acald[c])	1.1102e-16	DfG'(adp[c])	-1.1102e-16	DfG'(atp[c])	1.1102e-16	DfG'(h[c])	1.1102e-16	DfG'(nadh[c])	1.1102e-16	DfG'(nad[c])	-1.1102e-16	DfG'(pep[c])	1.1102e-16
DHAPT	[c]dha + pep --> dhap + pyr	1	0	0	0	-58.2363	-28.216	log(2pg[c])	2.7756e-17	log(dha[c])	-2.479	log(h2o[c])	2.479	log(pyr[c])	2.479	DfG'(2pg[c])	-2.7756e-17	DfG'(dhap[c])	-1.1102e-16	DfG'(dha[c])	-1.1102e-16	DfG'(g3p[c])	2.7756e-17	DfG'(h2o[c])	1.1102e-16	DfG'(pyr[c])	1.1102e-16	sum #2	4113.44	sum #4	-557.823
GLYCTO2	[c]glyclt + q8 --> glx + q8h2	1	0	0	0	-84.6504	29.5104	log(glx[c])	2.479	log(glyclt[c])	-2.479	log(q8h2[c])	2.479	log(q8[c])	-2.479	DfG'(glx[c])	1.1102e-16	DfG'(glyclt[c])	-1.1102e-16	DfG'(q8h2[c])	1.1102e-16	DfG'(q8[c])	-1.1102e-16
GLYCDx	[c]glyc + nad --> dha + h + nadh	1	0	0	0	-34.1195	37.1105	log(dha[c])	2.479	log(glyc[c])	-2.479	log(h[c])	2.479	log(nadh[c])	2.479	log(nad[c])	-2.479	DfG'(dha[c])	1.1102e-16	DfG'(glyc[c])	-1.1102e-16	DfG'(h[c])	1.1102e-16	DfG'(nadh[c])	1.1102e-16	DfG'(nad[c])	-1.1102e-16
GLYK	[c]atp + glyc --> adp + glyc3p + h	1	0	0	0	-71.3993	-13.3239	log(adp[c])	2.479	log(atp[c])	-2.479	log(glyc3p[c])	2.479	log(glyc[c])	-2.479	log(h[c])	2.479	DfG'(adp[c])	1.1102e-16	DfG'(atp[c])	-1.1102e-16	DfG'(glyc3p[c])	1.1102e-16	DfG'(glyc[c])	-1.1102e-16	DfG'(h[c])	1.1102e-16
G3PD2	[c]glyc3p + nadp <==> dhap + h + nadph	0	0	0	0	3.68194	66.8211	log(dhap[c])	-4.4409e-16	log(glyc3p[c])	-2.479	log(h[c])	2.479	log(nadp[c])	-7.1346e-06	DfG'(dhap[c])	1.1102e-16	DfG'(glyc3p[c])	-1.1102e-16	DfG'(h[c])	1.1102e-16	DfG'(nadph[c])	1.1102e-16	DfG'(nadp[c])	-1.1102e-16	sum #2	4113.44	ratio #1	247896
MAN6PI	[c]man6p <==> f6p	0	0	0	0	-29.4527	16.5693	log(f6p[c])	2.479	log(man6p[c])	-2.479	DfG'(f6p[c])	1.1102e-16	DfG'(man6p[c])	-1.1102e-16
ACALDi	[c]acald + coa + nad --> accoa + h + nadh	1	0	0	0	-62.0791	37.6911	log(acald[c])	-2.479	log(accoa[c])	2.479	log(coa[c])	-2.479	log(h[c])	2.479	log(nadh[c])	2.479	log(nad[c])	-2.479	DfG'(acald[c])	-1.1102e-16	DfG'(accoa[c])	1.1102e-16	DfG'(coa[c])	-1.1102e-16	DfG'(h[c])	1.1102e-16	DfG'(nadh[c])	1.1102e-16	DfG'(nad[c])	-1.1102e-16
M1PD	[c]mnl1p + nad <==> f6p + h + nadh	0	0	0	0	-47.794	12.3775	log(f6p[c])	2.479	log(h[c])	2.479	log(mnl1p[c])	-2.479	log(nadh[c])	2.479	log(nad[c])	-2.479	DfG'(f6p[c])	1.1102e-16	DfG'(h[c])	1.1102e-16	DfG'(mnl1p[c])	-1.1102e-16	DfG'(nadh[c])	1.1102e-16	DfG'(nad[c])	-1.1102e-16
PGMT	[c]g1p <==> g6p	0	0	0	0	-15.4587	14.1896	log(f6p[c])	-1.1102e-16	log(g1p[c])	-2.479	DfG'(f6p[c])	1.1102e-16	DfG'(g1p[c])	-1.1102e-16	sum #1	5734.95
RBK	[c]atp + rib-D --> adp + h + r5p	1	0	0	0	-38.8747	-5.80538	log(adp[c])	2.479	log(atp[c])	-2.479	log(h[c])	2.479	log(r5p[c])	1.1102e-16	log(rib-D[c])	-2.479	DfG'(adp[c])	1.1102e-16	DfG'(atp[c])	-1.1102e-16	DfG'(h[c])	1.1102e-16	DfG'(r5p[c])	5.5511e-17	DfG'(rib-D[c])	-1.1102e-16	DfG'(xu5p-D[c])	5.5511e-17	sum #3	18309.1
MMM2	[c]succoa --> mmcoa-R	1	0	0	0	-21.3002	35.7802	log(mmcoa-R[c])	2.479	log(succoa[c])	-2.479	DfG'(mmcoa-R[c])	1.1102e-16	DfG'(succoa[c])	-1.1102e-16
SBTPD	[c]nad + sbt6p <==> f6p + h + nadh	0	0	0	0	-48.2843	11.8872	log(f6p[c])	2.479	log(h[c])	2.479	log(nadh[c])	2.479	log(nad[c])	-2.479	log(sbt6p[c])	-2.479	DfG'(f6p[c])	1.1102e-16	DfG'(h[c])	1.1102e-16	DfG'(nadh[c])	1.1102e-16	DfG'(nad[c])	-1.1102e-16	DfG'(sbt6p[c])	-1.1102e-16
TREH	[c]h2o + tre --> (2) glc-D	1	0	0	0	-80.3465	5.27413	log(glc-D[c])	4.9579	log(h2o[c])	-2.479	log(tre[c])	-2.479	DfG'(glc-D[c])	2.2204e-16	DfG'(h2o[c])	-1.1102e-16	DfG'(tre[c])	-1.1102e-16
XYLI2i	[c]fru --> glc-D	1	0	0	0	-28.9302	28.1502	log(fru[c])	-2.479	log(glc-D[c])	2.479	DfG'(fru[c])	-1.1102e-16	DfG'(glc-D[c])	1.1102e-16
XYLI1	[c]xyl-D <==> xylu-D	0	0	0	0	-24.2002	32.8802	log(xyl-D[c])	-2.479	log(xylu-D[c])	2.479	DfG'(xyl-D[c])	-1.1102e-16	DfG'(xylu-D[c])	1.1102e-16
XYLK	[c]atp + xylu-D --> adp + h + xu5p-D	1	0	0	0	-60.6989	-14.6994	log(adp[c])	2.479	log(atp[c])	-2.479	log(h[c])	2.479	log(xu5p-D[c])	2.479	log(xylu-D[c])	-2.479	DfG'(adp[c])	1.1102e-16	DfG'(atp[c])	-1.1102e-16	DfG'(h[c])	1.1102e-16	DfG'(xu5p-D[c])	1.1102e-16	DfG'(xylu-D[c])	-1.1102e-16
HPYRRx	[c]h + hpyr + nadh --> glyc-R + nad	1	0	0	0	-43.0905	28.1395	log(adp[c])	-2.479	log(atp[c])	2.479	log(g3p[c])	-1.9429e-16	log(glyc-R[c])	2.479	log(h2o[c])	2.479	log(hpyr[c])	-2.479	log(pep[c])	2.479	log(pi[c])	-2.479	log(pser-L[c])	-2.7522e-16	log(ser-L[c])	2.7522e-16	DrG(PSP_L)	-1.1102e-16	DfG'(adp[c])	-1.1102e-16	DfG'(atp[c])	1.1102e-16	DfG'(dhap[c])	-1.1102e-16	DfG'(g3p[c])	4.8572e-17	DfG'(glyc-R[c])	1.1102e-16	DfG'(hpyr[c])	-1.1102e-16	DfG'(pep[c])	1.1102e-16	DfG'(pser-L[c])	-1.2326e-32	DfG'(ser-L[c])	1.2326e-32	sum #2	-3363.59
HPYRRy	[c]h + hpyr + nadph --> glyc-R + nadp	1	0	0	0	-62.9631	28.1075	log(6pgl[c])	2.479	log(f6p[c])	0.00046959	log(g1p[c])	-2.7522e-16	log(glyc-R[c])	2.479	log(hpyr[c])	-2.479	DrG(PGMT)	-1.1102e-16	DfG'(6pgl[c])	1.1102e-16	DfG'(g1p[c])	-1.2326e-32	DfG'(glyc-R[c])	1.1102e-16	DfG'(hpyr[c])	-1.1102e-16	sum #1	-4695.9
MMCD	[c]h + mmcoa-S + h2o --> co2tot + ppcoa	1	0	0	0	-71.9987	-3.50216	log(co2tot[c])	2.479	log(h2o[c])	-2.479	log(h[c])	-2.479	log(mmcoa-S[c])	-2.479	log(ppcoa[c])	2.479	DfG'(co2tot[c])	1.1102e-16	DfG'(h2o[c])	-1.1102e-16	DfG'(h[c])	-1.1102e-16	DfG'(mmcoa-S[c])	-1.1102e-16	DfG'(ppcoa[c])	1.1102e-16
ICL	[c]icit --> glx + succ	1	0	0	0	-62.039	16.9321	log(cit[c])	-2.479	log(glx[c])	2.479	log(succ[c])	2.479	DfG'(cit[c])	-1.1102e-16	DfG'(glx[c])	1.1102e-16	DfG'(succ[c])	1.1102e-16
MALS	[c]accoa + glx + h2o --> coa + h + mal-L	1	0	0	0	-106.865	5.9333	log(accoa[c])	-2.479	log(adp[c])	2.479	log(atp[c])	-2.479	log(co2tot[c])	2.479	log(coa[c])	2.479	log(glx[c])	-2.479	log(h2o[c])	-4.9579	log(h[c])	4.9579	log(nadh[c])	2.479	log(nad[c])	-2.479	log(pep[c])	2.479	DfG'(accoa[c])	-1.1102e-16	DfG'(adp[c])	1.1102e-16	DfG'(atp[c])	-1.1102e-16	DfG'(co2tot[c])	1.1102e-16	DfG'(coa[c])	1.1102e-16	DfG'(glx[c])	-1.1102e-16	DfG'(h2o[c])	-2.2204e-16	DfG'(h[c])	2.2204e-16	DfG'(nadh[c])	1.1102e-16	DfG'(nad[c])	-1.1102e-16
ME2	[c]mal-L + nadp + h2o --> co2tot + nadph + pyr	1	1	0	0	-51.3779	0	log(co2tot[c])	2.479	log(h2o[c])	-2.479	log(mal-L[c])	-2.479	log(nadp[c])	-7.1346e-06	log(pyr[c])	2.479	DfG'(co2tot[c])	1.1102e-16	DfG'(h2o[c])	-1.1102e-16	DfG'(mal-L[c])	-1.1102e-16	DfG'(nadph[c])	1.1102e-16	DfG'(nadp[c])	-1.1102e-16	DfG'(pyr[c])	1.1102e-16	ratio #1	247896
PPCK	[c]atp + oaa + h2o --> adp + co2tot + pep	1	1	0	0	-24.4916	0	log(adp[c])	2.479	log(atp[c])	-2.479	log(co2tot[c])	2.479	log(h2o[c])	-2.479	log(oaa[c])	-2.479	log(pep[c])	2.479	DfG'(adp[c])	1.1102e-16	DfG'(atp[c])	-1.1102e-16	DfG'(co2tot[c])	1.1102e-16	DfG'(h2o[c])	-1.1102e-16	DfG'(oaa[c])	-1.1102e-16	DfG'(pep[c])	1.1102e-16
PPA	[c]h2o + ppi --> h + (2) pi	1	0	0	0	-53.3406	-30.5084	log(h2o[c])	-2.479	log(h[c])	2.479	log(pi[c])	4.9579	log(ppi[c])	-2.479	DfG'(h2o[c])	-1.1102e-16	DfG'(h[c])	1.1102e-16	DfG'(pi[c])	2.2204e-16	DfG'(ppi[c])	-1.1102e-16
PPC	[c]co2tot + pep --> h + oaa + pi	1	1	0	0	-57.6334	-27.4338	log(adp[c])	2.479	log(atp[c])	-2.479	log(h2o[c])	-2.479	log(h[c])	2.479	log(pi[c])	2.479	DfG'(adp[c])	1.1102e-16	DfG'(atp[c])	-1.1102e-16	DfG'(h2o[c])	-1.1102e-16	DfG'(h[c])	1.1102e-16	DfG'(pi[c])	1.1102e-16
ME1	[c]mal-L + nad + h2o --> co2tot + nadh + pyr	1	1	0	0	-51.4099	-23.7352	log(co2tot[c])	2.479	log(h2o[c])	-2.479	log(mal-L[c])	-2.479	log(nadh[c])	2.479	log(nad[c])	-2.479	log(pyr[c])	2.479	DfG'(co2tot[c])	1.1102e-16	DfG'(h2o[c])	-1.1102e-16	DfG'(mal-L[c])	-1.1102e-16	DfG'(nadh[c])	1.1102e-16	DfG'(nad[c])	-1.1102e-16	DfG'(pyr[c])	1.1102e-16
ACONT	[c]cit <==> icit	0	1	0	0	-21.8907	0	log(cit[c])	-2.479	log(icit[c])	2.479	DfG'(cit[c])	-1.1102e-16	DfG'(icit[c])	1.1102e-16
CITL	[c]cit --> ac + oaa	1	1	0	0	-61.5436	0	log(ac[c])	2.479	log(adp[c])	2.479	log(atp[c])	-2.479	log(cit[c])	-2.479	log(co2tot[c])	2.479	log(h2o[c])	-2.479	log(pep[c])	2.479	DfG'(ac[c])	1.1102e-16	DfG'(adp[c])	1.1102e-16	DfG'(atp[c])	-1.1102e-16	DfG'(cit[c])	-1.1102e-16	DfG'(co2tot[c])	1.1102e-16	DfG'(h2o[c])	-1.1102e-16	DfG'(pep[c])	1.1102e-16
FUM	[c]fum + h2o <==> mal-L	0	1	0	0	-30.7801	0	log(adp[c])	2.479	log(atp[c])	-2.479	log(co2tot[c])	2.479	log(fum[c])	-2.479	log(h2o[c])	-4.9579	log(h[c])	2.479	log(nadh[c])	2.479	log(nad[c])	-2.479	log(pep[c])	2.479	DfG'(adp[c])	1.1102e-16	DfG'(atp[c])	-1.1102e-16	DfG'(co2tot[c])	1.1102e-16	DfG'(fum[c])	-1.1102e-16	DfG'(h2o[c])	-2.2204e-16	DfG'(h[c])	1.1102e-16	DfG'(nadh[c])	1.1102e-16	DfG'(nad[c])	-1.1102e-16	DfG'(pep[c])	1.1102e-16
CS	[c]accoa + h2o + oaa --> cit + coa + h	1	0	0	0	-98.3366	5.12608	log(accoa[c])	-2.479	log(coa[c])	2.479	log(h2o[c])	-2.479	log(h[c])	2.479	log(icit[c])	2.479	log(oaa[c])	-2.479	DfG'(accoa[c])	-1.1102e-16	DfG'(coa[c])	1.1102e-16	DfG'(h2o[c])	-1.1102e-16	DfG'(h[c])	1.1102e-16	DfG'(icit[c])	1.1102e-16	DfG'(oaa[c])	-1.1102e-16
ICDHyr	[c]icit + nadp + h2o <==> akg + co2tot + nadph	0	0	0	0	-75.2702	20.5669	log(akg[c])	2.479	log(cit[c])	-2.479	log(co2tot[c])	2.479	log(h2o[c])	-2.479	log(nadp[c])	-7.1346e-06	DfG'(akg[c])	1.1102e-16	DfG'(cit[c])	-1.1102e-16	DfG'(co2tot[c])	1.1102e-16	DfG'(h2o[c])	-1.1102e-16	DfG'(nadph[c])	1.1102e-16	DfG'(nadp[c])	-1.1102e-16	ratio #1	247896
TEST_AKGDH	[c]akg + coa + nad + h2o --> co2tot + nadh + succoa	1	0	0	0	-102.435	8.75159	log(akg[c])	-2.479	log(co2tot[c])	2.479	log(coa[c])	-2.479	log(h2o[c])	-2.479	log(nadh[c])	2.479	log(nad[c])	-2.479	log(succoa[c])	2.479	DfG'(akg[c])	-1.1102e-16	DfG'(co2tot[c])	1.1102e-16	DfG'(coa[c])	-1.1102e-16	DfG'(h2o[c])	-1.1102e-16	DfG'(nadh[c])	1.1102e-16	DfG'(nad[c])	-1.1102e-16	DfG'(succoa[c])	1.1102e-16
MDH	[c]mal-L + nad <==> h + nadh + oaa	0	1	0	0	-27.1773	0	log(adp[c])	2.479	log(atp[c])	-2.479	log(co2tot[c])	2.479	log(h2o[c])	-2.479	log(h[c])	2.479	log(mal-L[c])	-2.479	log(nadh[c])	2.479	log(nad[c])	-2.479	log(pep[c])	2.479	DfG'(adp[c])	1.1102e-16	DfG'(atp[c])	-1.1102e-16	DfG'(co2tot[c])	1.1102e-16	DfG'(h2o[c])	-1.1102e-16	DfG'(h[c])	1.1102e-16	DfG'(mal-L[c])	-1.1102e-16	DfG'(nadh[c])	1.1102e-16	DfG'(nad[c])	-1.1102e-16	DfG'(pep[c])	1.1102e-16
MDH2	[c]mal-L + q8 --> oaa + q8h2	1	0	0	0	-93.5782	-9.32049	log(adp[c])	2.479	log(atp[c])	-2.479	log(co2tot[c])	2.479	log(h2o[c])	-2.479	log(mal-L[c])	-2.479	log(pep[c])	2.479	log(q8h2[c])	2.479	log(q8[c])	-2.479	DfG'(adp[c])	1.1102e-16	DfG'(atp[c])	-1.1102e-16	DfG'(co2tot[c])	1.1102e-16	DfG'(h2o[c])	-1.1102e-16	DfG'(mal-L[c])	-1.1102e-16	DfG'(pep[c])	1.1102e-16	DfG'(q8h2[c])	1.1102e-16	DfG'(q8[c])	-1.1102e-16
SUCD1i	[c]fad + succ --> fadh2 + fum	1	0	0	0	-57.1025	57.0584	log(fadh2[c])	2.479	log(fad[c])	-2.479	log(fum[c])	2.479	log(succ[c])	-2.479	DfG'(fadh2[c])	1.1102e-16	DfG'(fad[c])	-1.1102e-16	DfG'(fum[c])	1.1102e-16	DfG'(succ[c])	-1.1102e-16
SUCOAS	[c]atp + coa + succ <==> adp + pi + succoa	0	0	0	0	-36.5859	55.7377	log(adp[c])	2.479	log(atp[c])	-2.479	log(coa[c])	-2.479	log(pi[c])	2.479	log(succoa[c])	2.479	log(succ[c])	-2.479	DfG'(adp[c])	1.1102e-16	DfG'(atp[c])	-1.1102e-16	DfG'(coa[c])	-1.1102e-16	DfG'(pi[c])	1.1102e-16	DfG'(succoa[c])	1.1102e-16	DfG'(succ[c])	-1.1102e-16
NADPPPS	[c]h2o + nadp --> nad + pi	1	0	0	0	-46.821	-4.13122	log(adp[c])	-2.479	log(atp[c])	2.479	log(g3p[c])	1.5266e-16	log(h[c])	2.479	log(nadh[c])	2.479	log(nadp[c])	-2.479	log(pep[c])	2.479	DfG'(adp[c])	-1.1102e-16	DfG'(atp[c])	1.1102e-16	DfG'(g3p[c])	-6.245e-17	DfG'(h[c])	1.1102e-16	DfG'(nadh[c])	1.1102e-16	DfG'(nadp[c])	-1.1102e-16	DfG'(pep[c])	1.1102e-16	sum #2	-3363.59
GTHOr	[c]gthox + h + nadph <==> (2) gthrd + nadp	0	0	0	0	-78.1476	41.4632	log(6pgl[c])	2.479	log(f6p[c])	0.00046959	log(g1p[c])	-2.7522e-16	log(gthox[c])	-2.479	log(gthrd[c])	4.9579	DrG(PGMT)	-1.1102e-16	DfG'(6pgl[c])	1.1102e-16	DfG'(g1p[c])	-1.2326e-32	DfG'(gthox[c])	-1.1102e-16	DfG'(gthrd[c])	2.2204e-16	sum #1	-4695.9
NADK	[c]atp + nad --> adp + h + nadp	1	0	0	0	-47.7942	-4.10945	log(adp[c])	2.479	log(atp[c])	-2.479	log(h[c])	2.479	log(nadp[c])	2.479	log(nad[c])	-2.479	DfG'(adp[c])	1.1102e-16	DfG'(atp[c])	-1.1102e-16	DfG'(h[c])	1.1102e-16	DfG'(nadp[c])	1.1102e-16	DfG'(nad[c])	-1.1102e-16
SADT2	[c]atp + gtp + h2o + so4 --> aps + gdp + pi + ppi	1	0	0	0	-66.2434	65.539	log(aps[c])	2.479	log(atp[c])	-2.479	log(gdp[c])	2.479	log(gtp[c])	-2.479	log(h2o[c])	-2.479	log(pi[c])	2.479	log(ppi[c])	2.479	log(so4[c])	-2.479	DfG'(aps[c])	1.1102e-16	DfG'(atp[c])	-1.1102e-16	DfG'(gdp[c])	1.1102e-16	DfG'(gtp[c])	-1.1102e-16	DfG'(h2o[c])	-1.1102e-16	DfG'(pi[c])	1.1102e-16	DfG'(ppi[c])	1.1102e-16	DfG'(so4[c])	-1.1102e-16
SULR	[c](3) h2o + h2s + (3) nadp <==> (5) h + (3) nadph + so3	0	0	0	0	-17.7982	141.253	log(h2o[c])	-7.4369	log(h2s[c])	-2.479	log(h[c])	12.3949	log(nadph[c])	-8.8818e-16	log(nadp[c])	-2.1404e-05	log(so3[c])	2.479	DfG'(h2s[c])	-1.1102e-16	DfG'(so3[c])	1.1102e-16	ratio #1	743688
TRPAS1	[c]cys-L + h2o --> h2s + nh4 + pyr	1	0	0	0	-93.6549	-7.53682	log(cys-L[c])	-2.479	log(h2o[c])	-2.479	log(h2s[c])	2.479	log(nh4[c])	2.479	log(pyr[c])	2.479	DfG'(cys-L[c])	-1.1102e-16	DfG'(h2o[c])	-1.1102e-16	DfG'(h2s[c])	1.1102e-16	DfG'(nh4[c])	1.1102e-16	DfG'(pyr[c])	1.1102e-16
GLUDy	[c]glu-L + h2o + nadp <==> akg + h + nadph + nh4	0	0	0	0	-61.4264	58.1844	log(akg[c])	2.479	log(glu-L[c])	-2.479	log(h2o[c])	-2.479	log(h[c])	2.479	log(nadp[c])	-7.1346e-06	log(nh4[c])	2.479	DfG'(akg[c])	1.1102e-16	DfG'(glu-L[c])	-1.1102e-16	DfG'(h2o[c])	-1.1102e-16	DfG'(h[c])	1.1102e-16	DfG'(nadph[c])	1.1102e-16	DfG'(nadp[c])	-1.1102e-16	DfG'(nh4[c])	1.1102e-16	ratio #1	247896
GLNS	[c]atp + glu-L + nh4 --> adp + gln-L + h + pi	1	0	0	0	-61.7389	30.5847	log(adp[c])	2.479	log(atp[c])	-2.479	log(gln-L[c])	2.479	log(glu-L[c])	-2.479	log(h[c])	2.479	log(nh4[c])	-2.479	log(pi[c])	2.479	DfG'(adp[c])	1.1102e-16	DfG'(atp[c])	-1.1102e-16	DfG'(gln-L[c])	1.1102e-16	DfG'(glu-L[c])	-1.1102e-16	DfG'(h[c])	1.1102e-16	DfG'(nh4[c])	-1.1102e-16	DfG'(pi[c])	1.1102e-16
GLUSy	[c]akg + gln-L + h + nadph --> (2) glu-L + nadp	1	0	0	0	-111.159	36.9917	log(6pgl[c])	2.479	log(akg[c])	-2.479	log(f6p[c])	0.00046959	log(g1p[c])	-2.7522e-16	log(gln-L[c])	-2.479	log(glu-L[c])	4.9579	DrG(PGMT)	-1.1102e-16	DfG'(6pgl[c])	1.1102e-16	DfG'(akg[c])	-1.1102e-16	DfG'(g1p[c])	-1.2326e-32	DfG'(gln-L[c])	-1.1102e-16	DfG'(glu-L[c])	2.2204e-16	sum #1	-4695.9
GLUN	[c]gln-L + h2o --> glu-L + nh4	1	0	0	0	-81.5151	4.10549	log(gln-L[c])	-2.479	log(glu-L[c])	2.479	log(h2o[c])	-2.479	log(nh4[c])	2.479	DfG'(gln-L[c])	-1.1102e-16	DfG'(glu-L[c])	1.1102e-16	DfG'(h2o[c])	-1.1102e-16	DfG'(nh4[c])	1.1102e-16
PGCD	[c]3pg + nad --> 3php + h + nadh	1	0	0	0	-24.1805	18.9129	log(3php[c])	2.479	log(h2o[c])	0.18245	log(h[c])	2.479	log(nadh[c])	2.479	log(nad[c])	-2.479	log(pep[c])	0.18245	DfG'(3pg[c])	-1.1102e-16	DfG'(3php[c])	1.1102e-16	DfG'(h[c])	1.1102e-16	DfG'(nadh[c])	1.1102e-16	DfG'(nad[c])	-1.1102e-16	sum #4	-598.883
PSP_L	[c]h2o + pser-L --> pi + ser-L	1	0	0	0	-54.9526	7.83589	log(h2o[c])	-2.479	log(pi[c])	2.479	log(pser-L[c])	-2.479	log(ser-L[c])	2.479	DfG'(h2o[c])	-1.1102e-16	DfG'(pi[c])	1.1102e-16	DfG'(pser-L[c])	-1.1102e-16	DfG'(ser-L[c])	1.1102e-16
PSERT	[c]3php + glu-L --> akg + pser-L	1	0	0	0	-63.7615	50.3993	log(3php[c])	-2.479	log(akg[c])	2.479	log(glu-L[c])	-2.479	log(pser-L[c])	2.479	DfG'(3php[c])	-1.1102e-16	DfG'(akg[c])	1.1102e-16	DfG'(glu-L[c])	-1.1102e-16	DfG'(pser-L[c])	1.1102e-16
SERD_L	[c]ser-L --> nh4 + pyr	1	0	0	0	-86.4542	-28.8763	log(nh4[c])	2.479	log(pyr[c])	2.479	log(ser-L[c])	-2.479	DfG'(nh4[c])	1.1102e-16	DfG'(pyr[c])	1.1102e-16	DfG'(ser-L[c])	-1.1102e-16
PDH	[c]coa + nad + pyr + h2o --> accoa + co2tot + nadh	1	1	0	0	-91.7663	-8.62278	log(accoa[c])	2.479	log(co2tot[c])	2.479	log(coa[c])	-2.479	log(h2o[c])	-2.479	log(nadh[c])	2.479	log(nad[c])	-2.479	log(pyr[c])	-2.479	DfG'(accoa[c])	1.1102e-16	DfG'(co2tot[c])	1.1102e-16	DfG'(coa[c])	-1.1102e-16	DfG'(h2o[c])	-1.1102e-16	DfG'(nadh[c])	1.1102e-16	DfG'(nad[c])	-1.1102e-16	DfG'(pyr[c])	-1.1102e-16
G1PP	[c]g1p + h2o --> glc-D + pi	1	0	0	0	-63.8543	-1.06586	log(g1p[c])	-2.479	log(glc-D[c])	2.479	log(h2o[c])	-2.479	log(pi[c])	2.479	DfG'(g1p[c])	-1.1102e-16	DfG'(glc-D[c])	1.1102e-16	DfG'(h2o[c])	-1.1102e-16	DfG'(pi[c])	1.1102e-16
ENO	[c]2pg <==> h2o + pep	0	1	0	0	-0.373766	0	log(h2o[c])	2.479	log(pep[c])	2.479	DfG'(2pg[c])	-1.249e-16	DfG'(h2o[c])	1.1102e-16	DfG'(pep[c])	1.1102e-16	sum #4	-557.823
FBA	[c]fdp <==> dhap + g3p	0	1	0	0	-24.6379	0	log(adp[c])	-2.4785	log(atp[c])	2.4785	log(fdp[c])	-2.479	log(h2o[c])	2.4785	log(h[c])	2.4785	log(nadh[c])	2.4785	log(nad[c])	-2.4785	log(pep[c])	2.4785	log(pi[c])	-2.4785	DfG'(dhap[c])	1.1102e-16	DfG'(fdp[c])	-1.1102e-16	DfG'(g3p[c])	-3.7947e-18	sum #2	4111.79
FBP	[c]fdp + h2o --> f6p + pi	1	0	0	0	-57.6334	-10.8922	log(adp[c])	2.479	log(atp[c])	-2.479	log(h2o[c])	-2.479	log(h[c])	2.479	log(pi[c])	2.479	DfG'(adp[c])	1.1102e-16	DfG'(atp[c])	-1.1102e-16	DfG'(h2o[c])	-1.1102e-16	DfG'(h[c])	1.1102e-16	DfG'(pi[c])	1.1102e-16
F6PA	[c]f6p <==> dha + g3p	0	0	0	0	-36.0548	24.1167	log(adp[c])	-2.479	log(atp[c])	2.479	log(dha[c])	2.479	log(f6p[c])	1.1102e-16	log(h2o[c])	2.479	log(h[c])	2.479	log(man6p[c])	-2.0642e-16	log(nadh[c])	2.479	log(nad[c])	-2.479	log(pep[c])	2.479	log(pi[c])	-2.479	log(pser-L[c])	-2.7522e-16	log(ser-L[c])	2.7522e-16	DrG(MAN6PI)	-8.3267e-17	DrG(PSP_L)	-1.1102e-16	DfG'(adp[c])	-1.1102e-16	DfG'(atp[c])	1.1102e-16	DfG'(dha[c])	1.1102e-16	DfG'(f6p[c])	2.7756e-17	DfG'(h[c])	1.1102e-16	DfG'(nadh[c])	1.1102e-16
GAPD	[c]g3p + nad + pi <==> 13dpg + h + nadh	0	1	0	0	-14.1496	0	log(adp[c])	-2.479	log(atp[c])	2.479	log(dhap[c])	4.4409e-16	log(g3p[c])	-3.4694e-16	log(h2o[c])	2.479	log(h[c])	2.479	log(nadh[c])	2.479	log(nad[c])	-2.479	log(pep[c])	2.479	log(pi[c])	-2.479	log(pser-L[c])	-2.7522e-16	log(ser-L[c])	2.7522e-16	DrG(PSP_L)	-1.1102e-16	DfG'(adp[c])	-1.1102e-16	DfG'(atp[c])	1.1102e-16	DfG'(dhap[c])	-1.1102e-16	DfG'(g3p[c])	8.3267e-17	DfG'(h[c])	1.1102e-16	DfG'(nadh[c])	1.1102e-16	DfG'(nad[c])	-1.1102e-16	DfG'(pep[c])	1.1102e-16
HEX1	[c]atp + glc-D --> adp + g6p + h	1	0	0	0	-37.7781	-7.13482	log(adp[c])	2.479	log(atp[c])	-2.479	log(f6p[c])	-1.1102e-16	log(glc-D[c])	-2.479	log(h[c])	2.479	DfG'(adp[c])	1.1102e-16	DfG'(atp[c])	-1.1102e-16	DfG'(f6p[c])	1.1102e-16	DfG'(glc-D[c])	-1.1102e-16	DfG'(h[c])	1.1102e-16	sum #1	5735.13
PGM	[c]2pg <==> 3pg	0	-1	0	0	0	0.403605
PFK	[c]atp + f6p --> adp + fdp + h	1	1	0	0	-40.0384	0	log(adp[c])	0.00065413	log(atp[c])	-0.00065413	log(dhap[c])	4.4409e-16	log(h2o[c])	2.4783	log(h[c])	4.9573	log(man6p[c])	-2.7522e-16	log(nadh[c])	2.4783	log(nad[c])	-2.4783	log(pep[c])	2.4783	log(pi[c])	-2.4783	DrG(MAN6PI)	-1.1102e-16	DfG'(dhap[c])	1.1102e-16	DfG'(g3p[c])	2.7213e-17	DfG'(man6p[c])	-1.2326e-32	sum #1	-4695.01	sum #2	4112.14
PGI	[c]g6p <==> f6p	0	1	0	0	-18.0935	0	log(f6p[c])	2.4794	log(g1p[c])	-2.7522e-16	DrG(PGMT)	-1.1102e-16	DfG'(f6p[c])	1.1102e-16	DfG'(g1p[c])	-1.2326e-32	sum #1	-4695.5
PGK	[c]3pg + atp <==> 13dpg + adp	0	-1	0	0	0	10.5114
PPS	[c]atp + h2o + pyr --> amp + (2) h + pep + pi	1	0	0	0	-52.2068	-16.5899	log(amp[c])	2.479	log(atp[c])	-2.479	log(h2o[c])	-2.479	log(h[c])	4.9579	log(pep[c])	2.479	log(pi[c])	2.479	log(pyr[c])	-2.479	DfG'(amp[c])	1.1102e-16	DfG'(atp[c])	-1.1102e-16	DfG'(h2o[c])	-1.1102e-16	DfG'(h[c])	2.2204e-16	DfG'(pep[c])	1.1102e-16	DfG'(pi[c])	1.1102e-16	DfG'(pyr[c])	-1.1102e-16
PYK	[c]adp + h + pep --> atp + pyr	1	1	0	0	-25.6014	-23.7352	log(3pg[c])	-4.4409e-16	log(adp[c])	-2.479	log(atp[c])	2.479	log(h2o[c])	2.479	log(h[c])	-2.479	log(pyr[c])	2.479	DfG'(2pg[c])	-2.7756e-17	DfG'(adp[c])	-1.1102e-16	DfG'(atp[c])	1.1102e-16	DfG'(h2o[c])	1.1102e-16	DfG'(h[c])	-1.1102e-16	DfG'(pyr[c])	1.1102e-16	sum #4	-557.823
TPI	[c]dhap <==> g3p	0	1	0	0	-14.2599	0	log(adp[c])	-2.479	log(atp[c])	2.479	log(dhap[c])	-2.479	log(h2o[c])	2.479	log(h[c])	2.479	log(nadh[c])	2.479	log(nad[c])	-2.479	log(pep[c])	2.479	log(pi[c])	-2.479	log(pser-L[c])	-2.7522e-16	log(ser-L[c])	2.7522e-16	DrG(PSP_L)	-1.1102e-16	DfG'(adp[c])	-1.1102e-16	DfG'(atp[c])	1.1102e-16	DfG'(dhap[c])	-1.1102e-16	DfG'(h[c])	1.1102e-16	DfG'(nadh[c])	1.1102e-16	DfG'(nad[c])	-1.1102e-16	DfG'(pep[c])	1.1102e-16	DfG'(pser-L[c])	-1.2326e-32	DfG'(ser-L[c])	1.2326e-32
GLYCK	[c]atp + glyc-R --> 3pg + adp + h	1	0	0	0	-28.5566	1.38217	log(adp[c])	2.479	log(atp[c])	-2.479	log(glyc-R[c])	-2.479	log(h2o[c])	2.479	log(h[c])	2.479	log(pep[c])	2.479	DfG'(adp[c])	1.1102e-16	DfG'(atp[c])	-1.1102e-16	DfG'(glyc-R[c])	-1.1102e-16	DfG'(h2o[c])	1.1102e-16	DfG'(h[c])	1.1102e-16	DfG'(pep[c])	1.1102e-16
GLYCLTDy	[c]glx + h + nadph --> glyclt + nadp	1	0	0	0	-72.8531	18.2175	log(6pgl[c])	2.479	log(f6p[c])	0.00046959	log(g1p[c])	-2.7522e-16	log(glx[c])	-2.479	log(glyclt[c])	2.479	DrG(PGMT)	-1.1102e-16	DfG'(6pgl[c])	1.1102e-16	DfG'(g1p[c])	-1.2326e-32	DfG'(glx[c])	-1.1102e-16	DfG'(glyclt[c])	1.1102e-16	sum #1	-4695.9
GLYCLTDx	[c]glx + h + nadh --> glyclt + nad	1	0	0	0	-52.9805	18.2495	log(adp[c])	-2.479	log(atp[c])	2.479	log(g3p[c])	-1.9429e-16	log(glx[c])	-2.479	log(glyclt[c])	2.479	log(h2o[c])	2.479	log(pep[c])	2.479	log(pi[c])	-2.479	log(pser-L[c])	-2.7522e-16	log(ser-L[c])	2.7522e-16	DrG(PSP_L)	-1.1102e-16	DfG'(adp[c])	-1.1102e-16	DfG'(atp[c])	1.1102e-16	DfG'(dhap[c])	-1.1102e-16	DfG'(g3p[c])	4.8572e-17	DfG'(glx[c])	-1.1102e-16	DfG'(glyclt[c])	1.1102e-16	DfG'(pep[c])	1.1102e-16	DfG'(pser-L[c])	-1.2326e-32	DfG'(ser-L[c])	1.2326e-32	sum #2	-3363.59
PRPPS	[c]atp + r5p <==> amp + h + prpp	0	0	0	0	-52.6557	8.45824	log(amp[c])	2.479	log(atp[c])	-2.479	log(h[c])	2.479	log(prpp[c])	2.479	log(r1p[c])	-2.7522e-16	log(r5p[c])	-4.4409e-16	log(ru5p-D[c])	0.0015042	log(xu5p-D[c])	0.0015042	DrG(PPM)	-1.1102e-16	DfG'(amp[c])	1.1102e-16	DfG'(atp[c])	-1.1102e-16	DfG'(h[c])	1.1102e-16	DfG'(prpp[c])	1.1102e-16	DfG'(r1p[c])	-1.2326e-32	sum #3	-15042.3
ACACT1r	[c](2) accoa <==> aacoa + coa	0	0	0	0	-30.1448	84.0161	log(aacoa[c])	2.479	log(accoa[c])	-4.9579	log(coa[c])	2.479	DfG'(aacoa[c])	1.1102e-16	DfG'(accoa[c])	-2.2204e-16	DfG'(coa[c])	1.1102e-16
ADA	[c]adn + h + h2o --> ins + nh4	1	0	0	0	-82.1238	3.49681	log(adn[c])	-2.479	log(h2o[c])	-2.479	log(h[c])	-2.479	log(ins[c])	2.479	log(nh4[c])	2.479	DfG'(adn[c])	-1.1102e-16	DfG'(h2o[c])	-1.1102e-16	DfG'(h[c])	-1.1102e-16	DfG'(ins[c])	1.1102e-16	DfG'(nh4[c])	1.1102e-16
ADNK1	[c]adn + atp --> adp + amp + h	1	0	0	0	-55.8821	2.19325	log(adn[c])	-2.479	log(adp[c])	2.479	log(amp[c])	2.479	log(atp[c])	-2.479	log(h[c])	2.479	DfG'(adn[c])	-1.1102e-16	DfG'(adp[c])	1.1102e-16	DfG'(amp[c])	1.1102e-16	DfG'(atp[c])	-1.1102e-16	DfG'(h[c])	1.1102e-16
ADK1	[c]amp + atp <==> (2) adp	0	0	0	0	-10.2316	19.801	log(adp[c])	4.9579	log(amp[c])	-2.479	log(atp[c])	-2.479	DfG'(adp[c])	2.2204e-16	DfG'(amp[c])	-1.1102e-16	DfG'(atp[c])	-1.1102e-16
DADK	[c]atp + damp <==> adp + dadp	0	0	0	0	-32.1867	25.8887	log(adp[c])	2.479	log(atp[c])	-2.479	log(dadp[c])	2.479	log(damp[c])	-2.479	DfG'(adp[c])	1.1102e-16	DfG'(atp[c])	-1.1102e-16	DfG'(dadp[c])	1.1102e-16	DfG'(damp[c])	-1.1102e-16
ADK4	[c]amp + itp <==> adp + idp	0	0	0	0	-37.6145	48.5036	log(adp[c])	2.479	log(amp[c])	-2.479	log(idp[c])	2.479	log(itp[c])	-2.479	DfG'(adp[c])	1.1102e-16	DfG'(amp[c])	-1.1102e-16	DfG'(idp[c])	1.1102e-16	DfG'(itp[c])	-1.1102e-16
ADK3	[c]amp + gtp <==> adp + gdp	0	0	0	0	-37.558	48.5601	log(adp[c])	2.479	log(amp[c])	-2.479	log(gdp[c])	2.479	log(gtp[c])	-2.479	DfG'(adp[c])	1.1102e-16	DfG'(amp[c])	-1.1102e-16	DfG'(gdp[c])	1.1102e-16	DfG'(gtp[c])	-1.1102e-16
AMPN	[c]amp + h2o --> ade + r5p	1	0	0	0	-58.399	2.21469	log(ade[c])	2.479	log(amp[c])	-2.479	log(h2o[c])	-2.479	log(r5p[c])	-2.2204e-16	DfG'(ade[c])	1.1102e-16	DfG'(amp[c])	-1.1102e-16	DfG'(h2o[c])	-1.1102e-16	DfG'(ru5p-D[c])	2.7756e-17	DfG'(xu5p-D[c])	5.5511e-17	sum #3	18302.5
ADPT	[c]ade + prpp --> amp + ppi	1	0	0	0	-69.7502	27.2865	log(ade[c])	-2.479	log(amp[c])	2.479	log(ppi[c])	2.479	log(prpp[c])	-2.479	DfG'(ade[c])	-1.1102e-16	DfG'(amp[c])	1.1102e-16	DfG'(ppi[c])	1.1102e-16	DfG'(prpp[c])	-1.1102e-16
ADNCYC	[c]atp --> camp + ppi	1	0	0	0	-48.1082	-7.65448	log(atp[c])	-2.479	log(camp[c])	2.479	log(ppi[c])	2.479	DfG'(atp[c])	-1.1102e-16	DfG'(camp[c])	1.1102e-16	DfG'(ppi[c])	1.1102e-16
GK1	[c]atp + gmp <==> adp + gdp	0	0	0	0	-32.1478	25.9275	log(adp[c])	2.479	log(atp[c])	-2.479	log(gdp[c])	2.479	log(gmp[c])	-2.479	DfG'(adp[c])	1.1102e-16	DfG'(atp[c])	-1.1102e-16	DfG'(gdp[c])	1.1102e-16	DfG'(gmp[c])	-1.1102e-16
XPPT	[c]prpp + xan --> ppi + xmp	1	0	0	0	-69.0713	27.9654	log(ppi[c])	2.479	log(prpp[c])	-2.479	log(xan[c])	-2.479	log(xmp[c])	2.479	DfG'(ppi[c])	1.1102e-16	DfG'(prpp[c])	-1.1102e-16	DfG'(xan[c])	-1.1102e-16	DfG'(xmp[c])	1.1102e-16
HXPRT	[c]hxan + prpp --> imp + ppi	1	0	0	0	-69.9785	27.0582	log(hxan[c])	-2.479	log(imp[c])	2.479	log(ppi[c])	2.479	log(prpp[c])	-2.479	DfG'(hxan[c])	-1.1102e-16	DfG'(imp[c])	1.1102e-16	DfG'(ppi[c])	1.1102e-16	DfG'(prpp[c])	-1.1102e-16
GUAPRT	[c]gua + prpp --> gmp + ppi	1	0	0	0	-70.0238	27.0129	log(gmp[c])	2.479	log(gua[c])	-2.479	log(ppi[c])	2.479	log(prpp[c])	-2.479	DfG'(gmp[c])	1.1102e-16	DfG'(gua[c])	-1.1102e-16	DfG'(ppi[c])	1.1102e-16	DfG'(prpp[c])	-1.1102e-16
INSK	[c]atp + ins --> adp + h + imp	1	0	0	0	-56.1347	1.94067	log(adp[c])	2.479	log(atp[c])	-2.479	log(h[c])	2.479	log(imp[c])	2.479	log(ins[c])	-2.479	DfG'(adp[c])	1.1102e-16	DfG'(atp[c])	-1.1102e-16	DfG'(h[c])	1.1102e-16	DfG'(imp[c])	1.1102e-16	DfG'(ins[c])	-1.1102e-16
GSNK	[c]atp + gsn --> adp + gmp + h	1	0	0	0	-56.1687	1.9066	log(adp[c])	2.479	log(atp[c])	-2.479	log(gmp[c])	2.479	log(gsn[c])	-2.479	log(h[c])	2.479	DfG'(adp[c])	1.1102e-16	DfG'(atp[c])	-1.1102e-16	DfG'(gmp[c])	1.1102e-16	DfG'(gsn[c])	-1.1102e-16	DfG'(h[c])	1.1102e-16
NTPP5	[c]datp + h2o --> damp + h + ppi	1	0	0	0	-96.8865	-28.39	log(damp[c])	2.479	log(datp[c])	-2.479	log(h2o[c])	-2.479	log(h[c])	2.479	log(ppi[c])	2.479	DfG'(damp[c])	1.1102e-16	DfG'(datp[c])	-1.1102e-16	DfG'(h2o[c])	-1.1102e-16	DfG'(h[c])	1.1102e-16	DfG'(ppi[c])	1.1102e-16
NTPP6	[c]atp + h2o --> amp + h + ppi	1	0	0	0	-91.651	-51.1972	log(amp[c])	2.479	log(atp[c])	-2.479	log(h2o[c])	-2.479	log(h[c])	2.479	log(ppi[c])	2.479	DfG'(amp[c])	1.1102e-16	DfG'(atp[c])	-1.1102e-16	DfG'(h2o[c])	-1.1102e-16	DfG'(h[c])	1.1102e-16	DfG'(ppi[c])	1.1102e-16
NTPP2	[c]gtp + h2o --> gmp + h + ppi	1	0	0	0	-97.0611	-28.5646	log(gmp[c])	2.479	log(gtp[c])	-2.479	log(h2o[c])	-2.479	log(h[c])	2.479	log(ppi[c])	2.479	DfG'(gmp[c])	1.1102e-16	DfG'(gtp[c])	-1.1102e-16	DfG'(h2o[c])	-1.1102e-16	DfG'(h[c])	1.1102e-16	DfG'(ppi[c])	1.1102e-16
NDPK1	[c]atp + gdp <==> adp + gtp	0	0	0	0	-29.7541	28.3213	log(adp[c])	2.479	log(atp[c])	-2.479	log(gdp[c])	-2.479	log(gtp[c])	2.479	DfG'(adp[c])	1.1102e-16	DfG'(atp[c])	-1.1102e-16	DfG'(gdp[c])	-1.1102e-16	DfG'(gtp[c])	1.1102e-16
NDPK8	[c]atp + dadp <==> adp + datp	0	0	0	0	-29.8899	28.1855	log(adp[c])	2.479	log(atp[c])	-2.479	log(dadp[c])	-2.479	log(datp[c])	2.479	DfG'(adp[c])	1.1102e-16	DfG'(atp[c])	-1.1102e-16	DfG'(dadp[c])	-1.1102e-16	DfG'(datp[c])	1.1102e-16
RNDR1	[c]adp + trdrd --> dadp + h2o + trdox	1	0	0	0	-113.491	-27.3725	log(adp[c])	-2.479	log(dadp[c])	2.479	log(h2o[c])	2.479	log(trdox[c])	2.479	log(trdrd[c])	-2.479	DfG'(adp[c])	-1.1102e-16	DfG'(dadp[c])	1.1102e-16	DfG'(h2o[c])	1.1102e-16	DfG'(trdox[c])	1.1102e-16	DfG'(trdrd[c])	-1.1102e-16
RNTR1	[c]atp + trdrd --> datp + h2o + trdox	1	0	0	0	-114.343	-28.2247	log(atp[c])	-2.479	log(datp[c])	2.479	log(h2o[c])	2.479	log(trdox[c])	2.479	log(trdrd[c])	-2.479	DfG'(atp[c])	-1.1102e-16	DfG'(datp[c])	1.1102e-16	DfG'(h2o[c])	1.1102e-16	DfG'(trdox[c])	1.1102e-16	DfG'(trdrd[c])	-1.1102e-16
NTD6	[c]damp + h2o --> dad-2 + pi	1	0	0	0	-58.8318	3.95671	log(dad-2[c])	2.479	log(damp[c])	-2.479	log(h2o[c])	-2.479	log(pi[c])	2.479	DfG'(dad-2[c])	1.1102e-16	DfG'(damp[c])	-1.1102e-16	DfG'(h2o[c])	-1.1102e-16	DfG'(pi[c])	1.1102e-16
NTD7	[c]amp + h2o --> adn + pi	1	0	0	0	-58.8318	3.95671	log(adn[c])	2.479	log(amp[c])	-2.479	log(h2o[c])	-2.479	log(pi[c])	2.479	DfG'(adn[c])	1.1102e-16	DfG'(amp[c])	-1.1102e-16	DfG'(h2o[c])	-1.1102e-16	DfG'(pi[c])	1.1102e-16
NTD9	[c]gmp + h2o --> gsn + pi	1	0	0	0	-58.5451	4.24336	log(gmp[c])	-2.479	log(gsn[c])	2.479	log(h2o[c])	-2.479	log(pi[c])	2.479	DfG'(gmp[c])	-1.1102e-16	DfG'(gsn[c])	1.1102e-16	DfG'(h2o[c])	-1.1102e-16	DfG'(pi[c])	1.1102e-16
NTD11	[c]h2o + imp --> ins + pi	1	0	0	0	-58.5792	4.20929	log(h2o[c])	-2.479	log(imp[c])	-2.479	log(ins[c])	2.479	log(pi[c])	2.479	DfG'(h2o[c])	-1.1102e-16	DfG'(imp[c])	-1.1102e-16	DfG'(ins[c])	1.1102e-16	DfG'(pi[c])	1.1102e-16
NTD10	[c]h2o + xmp --> pi + xtsn	1	0	0	0	-59.266	3.52244	log(h2o[c])	-2.479	log(pi[c])	2.479	log(xmp[c])	-2.479	log(xtsn[c])	2.479	DfG'(h2o[c])	-1.1102e-16	DfG'(pi[c])	1.1102e-16	DfG'(xmp[c])	-1.1102e-16	DfG'(xtsn[c])	1.1102e-16
PUNP5	[c]ins + pi <==> hxan + r1p	0	0	0	0	-40.5891	50.7396	log(h2o[c])	-2.7522e-16	log(hxan[c])	2.479	log(ins[c])	-2.479	log(pi[c])	-2.479	log(pser-L[c])	-2.7522e-16	log(r1p[c])	2.479	log(ser-L[c])	2.7522e-16	DrG(PSP_L)	-1.1102e-16	DfG'(h2o[c])	-1.2326e-32	DfG'(hxan[c])	1.1102e-16	DfG'(ins[c])	-1.1102e-16	DfG'(pser-L[c])	-1.2326e-32	DfG'(r1p[c])	1.1102e-16	DfG'(ser-L[c])	1.2326e-32
PUNP2	[c]dad-2 + pi <==> 2dr1p + ade	0	0	0	0	-40.5648	50.7639	log(2dr1p[c])	2.479	log(ade[c])	2.479	log(dad-2[c])	-2.479	log(h2o[c])	-2.7522e-16	log(pi[c])	-2.479	log(pser-L[c])	-2.7522e-16	log(ser-L[c])	2.7522e-16	DrG(PSP_L)	-1.1102e-16	DfG'(2dr1p[c])	1.1102e-16	DfG'(ade[c])	1.1102e-16	DfG'(dad-2[c])	-1.1102e-16	DfG'(h2o[c])	-1.2326e-32	DfG'(pser-L[c])	-1.2326e-32	DfG'(ser-L[c])	1.2326e-32
PUNP1	[c]adn + pi <==> ade + r1p	0	0	0	0	-40.5648	50.7639	log(ade[c])	2.479	log(adn[c])	-2.479	log(h2o[c])	-2.7522e-16	log(pi[c])	-2.479	log(pser-L[c])	-2.7522e-16	log(r1p[c])	2.479	log(ser-L[c])	2.7522e-16	DrG(PSP_L)	-1.1102e-16	DfG'(ade[c])	1.1102e-16	DfG'(adn[c])	-1.1102e-16	DfG'(h2o[c])	-1.2326e-32	DfG'(pser-L[c])	-1.2326e-32	DfG'(r1p[c])	1.1102e-16	DfG'(ser-L[c])	1.2326e-32
PUNP3	[c]gsn + pi <==> gua + r1p	0	0	0	0	-40.5778	50.7509	log(gsn[c])	-2.479	log(gua[c])	2.479	log(h2o[c])	-2.7522e-16	log(pi[c])	-2.479	log(pser-L[c])	-2.7522e-16	log(r1p[c])	2.479	log(ser-L[c])	2.7522e-16	DrG(PSP_L)	-1.1102e-16	DfG'(gsn[c])	-1.1102e-16	DfG'(gua[c])	1.1102e-16	DfG'(h2o[c])	-1.2326e-32	DfG'(pser-L[c])	-1.2326e-32	DfG'(r1p[c])	1.1102e-16	DfG'(ser-L[c])	1.2326e-32
PUNP7	[c]pi + xtsn <==> r1p + xan	0	0	0	0	-40.8094	50.5193	log(h2o[c])	-2.7522e-16	log(pi[c])	-2.479	log(pser-L[c])	-2.7522e-16	log(r1p[c])	2.479	log(ser-L[c])	2.7522e-16	log(xan[c])	2.479	log(xtsn[c])	-2.479	DrG(PSP_L)	-1.1102e-16	DfG'(h2o[c])	-1.2326e-32	DfG'(pser-L[c])	-1.2326e-32	DfG'(r1p[c])	1.1102e-16	DfG'(ser-L[c])	1.2326e-32	DfG'(xan[c])	1.1102e-16	DfG'(xtsn[c])	-1.1102e-16
GUAD	[c]gua + h + h2o --> nh4 + xan	1	0	0	0	-85.1296	0.490986	log(gua[c])	-2.479	log(h2o[c])	-2.479	log(h[c])	-2.479	log(nh4[c])	2.479	log(xan[c])	2.479	DfG'(gua[c])	-1.1102e-16	DfG'(h2o[c])	-1.1102e-16	DfG'(h[c])	-1.1102e-16	DfG'(nh4[c])	1.1102e-16	DfG'(xan[c])	1.1102e-16
ADD	[c]ade + h + h2o --> hxan + nh4	1	0	0	0	-82.1481	3.47249	log(ade[c])	-2.479	log(h2o[c])	-2.479	log(hxan[c])	2.479	log(h[c])	-2.479	log(nh4[c])	2.479	DfG'(ade[c])	-1.1102e-16	DfG'(h2o[c])	-1.1102e-16	DfG'(hxan[c])	1.1102e-16	DfG'(h[c])	-1.1102e-16	DfG'(nh4[c])	1.1102e-16
ATPS4r	adp[c] + (4) h[e] + pi[c] <==> atp[c] + (3) h[c] + h2o[c]	0	0	0	-27.3986	-15.6278	-8.92482	log(adp[c])	-2.479	log(atp[c])	2.479	log(h2o[c])	2.479	log(h[c])	7.4369	log(h[e])	-9.9159	log(pi[c])	-2.479
CYTBD	(2) h[c] + (0.5) o2[c] + q8h2[c] --> (2) h[e] + h2o[c] + q8[c]	1	0	0	18.2657	1.14161	63.9301	log(h2o[c])	2.479	log(h[c])	-4.9579	log(h[e])	4.9579	log(o2[c])	-1.2395	log(q8h2[c])	-2.479	log(q8[c])	2.479
CYTBO3	(2.5) h[c] + (0.5) o2[c] + q8h2[c] --> (2.5) h[e] + h2o[c] + q8[c]	1	0	0	22.8322	5.70804	68.4965	log(h2o[c])	2.479	log(h[c])	-6.1974	log(h[e])	6.1974	log(o2[c])	-1.2395	log(q8h2[c])	-2.479	log(q8[c])	2.479
LDH_D2	[c]lac-D + q8 --> pyr + q8h2	1	0	0	0	-78.3495	7.76862	log(lac-D[c])	-2.479	log(pyr[c])	2.479	log(q8h2[c])	2.479	log(q8[c])	-2.479	DfG'(lac-D[c])	-1.1102e-16	DfG'(pyr[c])	1.1102e-16	DfG'(q8h2[c])	1.1102e-16	DfG'(q8[c])	-1.1102e-16
FDH2	for[c] + (3) h[c] + q8[c] + h2o[c]--> co2tot[c] + (2) h[e] + q8h2[c]	1	0	0	-18.2657	-52.514	44.5227	log(co2tot[c])	2.479	log(for[c])	-2.479	log(h2o[c])	-2.479	log(h[c])	-7.4369	log(h[e])	4.9579	log(q8h2[c])	2.479	log(q8[c])	-2.479
G3PD5	[c]glyc3p + q8 --> dhap + q8h2	1	0	0	0	-62.751	23.4785	log(glyc3p[c])	-2.479	log(q8h2[c])	2.479	log(q8[c])	-2.479	DfG'(g3p[c])	-4.1633e-17	DfG'(glyc3p[c])	-1.1102e-16	DfG'(q8h2[c])	1.1102e-16	DfG'(q8[c])	-1.1102e-16	sum #2	4113.44
HYD1	(2) h[c] + h2[c] + q8[c] --> (2) h[e] + q8h2[c]	1	0	0	18.2657	1.14161	86.7622	log(h2[c])	-2.479	log(h[c])	-4.9579	log(h[e])	4.9579	log(q8h2[c])	2.479	log(q8[c])	-2.479
NO3R1	(2) h[c] + no3[c] + q8h2[c] --> (2) h[e] + h2o[c] + no2[c] + q8[c]	1	0	0	18.2657	-38.8147	75.3462	log(h2o[c])	2.479	log(h[c])	-4.9579	log(h[e])	4.9579	log(no2[c])	2.479	log(no3[c])	-2.479	log(q8h2[c])	-2.479	log(q8[c])	2.479
NADH5	[c]h + nadh + q8 --> nad + q8h2	1	0	0	0	-80.5505	-9.32049	log(adp[c])	-2.479	log(atp[c])	2.479	log(g3p[c])	-1.9429e-16	log(h2o[c])	2.479	log(pep[c])	2.479	log(pi[c])	-2.479	log(pser-L[c])	-2.7522e-16	log(q8h2[c])	2.479	log(q8[c])	-2.479	log(ser-L[c])	2.7522e-16	DrG(PSP_L)	-1.1102e-16	DfG'(adp[c])	-1.1102e-16	DfG'(atp[c])	1.1102e-16	DfG'(dhap[c])	-1.1102e-16	DfG'(g3p[c])	4.8572e-17	DfG'(pep[c])	1.1102e-16	DfG'(pser-L[c])	-1.2326e-32	DfG'(q8h2[c])	1.1102e-16	DfG'(q8[c])	-1.1102e-16	DfG'(ser-L[c])	1.2326e-32	sum #2	-3363.59
NTRIR2x	[c](5) h + (3) nadh + no2 --> (2) h2o + (3) nad + nh4	1	0	0	0	-348.199	-248.67	log(adp[c])	-7.4369	log(atp[c])	7.4369	log(dhap[c])	-8.8818e-16	log(g3p[c])	1.1102e-16	log(h2o[c])	12.3949	log(h[c])	-4.9579	log(nh4[c])	2.479	log(no2[c])	-2.479	log(pep[c])	7.4369	log(pi[c])	-7.4369	DfG'(g3p[c])	1.3878e-16	DfG'(h[c])	-2.2204e-16	DfG'(nh4[c])	1.1102e-16	DfG'(no2[c])	-1.1102e-16	sum #2	-10090.8
NADH6	(4.5) h[c] + nadh[c] + q8[c] --> (3.5) h[e] + nad[c] + q8h2[c]	1	0	0	-31.965	-46.1146	25.1154	log(adp[c])	-2.479	log(atp[c])	2.479	log(g3p[c])	-1.9429e-16	log(h2o[c])	2.479	log(h[c])	-8.6764	log(h[e])	8.6764	log(pep[c])	2.479	log(pi[c])	-2.479	log(q8h2[c])	2.479	log(q8[c])	-2.479	DfG'(dhap[c])	-1.1102e-16	DfG'(g3p[c])	1.5959e-16	sum #2	-3363.59
THD2	h[e] + nadh[c] + nadp[c] --> h[c] + nad[c] + nadph[c]	1	0	0	-9.13287	-23.2824	24.8573	log(adp[c])	-2.479	log(atp[c])	2.479	log(h2o[c])	2.479	log(h[c])	4.9579	log(h[e])	-2.479	log(nadp[c])	-7.1346e-06	log(pep[c])	2.479	log(pi[c])	-2.479	DfG'(dhap[c])	-1.1102e-16	DfG'(g3p[c])	1.4572e-16	sum #2	-3363.59	ratio #1	247896
POX	[c](2) h2o + pyr + q8 --> ac + co2tot + q8h2	1	0	0	0	-214.585	-117.051	log(ac[c])	2.479	log(co2tot[c])	2.479	log(h2o[c])	-4.9579	log(pyr[c])	-2.479	log(q8h2[c])	2.479	log(q8[c])	-2.479	DfG'(ac[c])	1.1102e-16	DfG'(co2tot[c])	1.1102e-16	DfG'(h2o[c])	-2.2204e-16	DfG'(pyr[c])	-1.1102e-16	DfG'(q8h2[c])	1.1102e-16	DfG'(q8[c])	-1.1102e-16
SUCD4	[c]fadh2 + q8 <==> fad + q8h2	0	0	0	0	-58.4004	55.7604	log(fadh2[c])	-2.479	log(fad[c])	2.479	log(q8h2[c])	2.479	log(q8[c])	-2.479	DfG'(fadh2[c])	-1.1102e-16	DfG'(fad[c])	1.1102e-16	DfG'(q8h2[c])	1.1102e-16	DfG'(q8[c])	-1.1102e-16
TEST_NADTRHD	[c]nad + nadph --> nadh + nadp	1	0	0	0	-34.0222	14.1175	log(6pgl[c])	2.479	log(f6p[c])	0.00046959	log(g1p[c])	-2.7522e-16	log(h[c])	2.479	log(nadh[c])	2.479	log(nad[c])	-2.479	DrG(PGMT)	-1.1102e-16	DfG'(6pgl[c])	1.1102e-16	DfG'(g1p[c])	-1.2326e-32	DfG'(h[c])	1.1102e-16	DfG'(nadh[c])	1.1102e-16	DfG'(nad[c])	-1.1102e-16	sum #1	-4695.9
TRDR	[c]h + nadph + trdox --> nadp + trdrd	1	0	0	0	-37.3352	53.7354	log(6pgl[c])	2.479	log(f6p[c])	0.00046959	log(g1p[c])	-2.7522e-16	log(trdox[c])	-2.479	log(trdrd[c])	2.479	DrG(PGMT)	-1.1102e-16	DfG'(6pgl[c])	1.1102e-16	DfG'(g1p[c])	-1.2326e-32	DfG'(trdox[c])	-1.1102e-16	DfG'(trdrd[c])	1.1102e-16	sum #1	-4695.9
PGL	[c]6pgl + h2o --> 6pgc + h	1	1	0	0	-56.3136	-27.2759	log(6pgc[c])	2.479	log(6pgl[c])	-2.479	log(h2o[c])	-2.479	log(h[c])	2.479	DfG'(6pgc[c])	1.1102e-16	DfG'(6pgl[c])	-1.1102e-16	DfG'(h2o[c])	-1.1102e-16	DfG'(h[c])	1.1102e-16
EDA	[c]2ddg6p --> g3p + pyr	1	0	0	0	-27.1217	16.0683	log(2ddg6p[c])	-2.479	log(adp[c])	-2.479	log(atp[c])	2.479	log(h2o[c])	2.479	log(h[c])	2.479	log(nadh[c])	2.479	log(nad[c])	-2.479	log(pep[c])	2.479	log(pi[c])	-2.479	log(pser-L[c])	-2.7522e-16	log(pyr[c])	2.479	log(ser-L[c])	2.7522e-16	DrG(PSP_L)	-1.1102e-16	DfG'(2ddg6p[c])	-1.1102e-16	DfG'(adp[c])	-1.1102e-16	DfG'(atp[c])	1.1102e-16	DfG'(h[c])	1.1102e-16	DfG'(nadh[c])	1.1102e-16	DfG'(nad[c])	-1.1102e-16	DfG'(pep[c])	1.1102e-16	DfG'(pser-L[c])	-1.2326e-32
EDD	[c]6pgc --> 2ddg6p + h2o	1	0	0	0	-70.6902	-13.6098	log(2ddg6p[c])	2.479	log(6pgc[c])	-2.479	log(h2o[c])	2.479	DfG'(2ddg6p[c])	1.1102e-16	DfG'(6pgc[c])	-1.1102e-16	DfG'(h2o[c])	1.1102e-16
GND	[c]6pgc + nadp + h2o --> co2tot + nadph + ru5p-D	1	1	0	0	-69.8452	0	log(6pgc[c])	-2.479	log(co2tot[c])	2.479	log(h2o[c])	-2.479	log(nadp[c])	-7.1346e-06	log(ru5p-D[c])	2.479	DfG'(6pgc[c])	-1.1102e-16	DfG'(co2tot[c])	1.1102e-16	DfG'(h2o[c])	-1.1102e-16	DfG'(nadph[c])	1.1102e-16	DfG'(nadp[c])	-1.1102e-16	DfG'(ru5p-D[c])	1.1102e-16	ratio #1	247896
RPE	[c]ru5p-D <==> xu5p-D	0	1	0	0	-18.0109	0	log(r5p[c])	-2.2204e-16	log(ru5p-D[c])	-2.2204e-16	log(xu5p-D[c])	2.4805	DfG'(r5p[c])	1.1102e-16	DfG'(xu5p-D[c])	2.2204e-16	sum #3	-15033.4
RPI	[c]r5p <==> ru5p-D	0	1	0	0	-17.9025	0	log(r1p[c])	-2.7522e-16	log(ru5p-D[c])	2.4805	log(xu5p-D[c])	0.0015042	DrG(PPM)	-1.1102e-16	DfG'(r1p[c])	-1.2326e-32	DfG'(ru5p-D[c])	1.1102e-16	sum #3	-15042.3
TALA	[c]g3p + s7p <==> e4p + f6p	0	1	0	0	-31.7818	0	log(ara5p[c])	-1.3761e-16	log(e4p[c])	2.479	log(f6p[c])	2.479	log(r5p[c])	-8.8818e-16	DrG(A5PISO)	5.5511e-17	DrG(RPI)	3.3311e-08	DfG'(ara5p[c])	-6.163e-33	DfG'(e4p[c])	1.1102e-16	DfG'(f6p[c])	1.1102e-16	sum #3	-30048.1
TKT1	[c]r5p + xu5p-D <==> g3p + s7p	0	1	0	0	-31.7818	0	log(e4p[c])	2.479	log(f6p[c])	2.479	log(r1p[c])	-6.7074e-11	DrG(PPM)	-2.7057e-11	DfG'(e4p[c])	1.1102e-16	DfG'(f6p[c])	1.1102e-16	DfG'(ru5p-D[c])	2.7057e-11	sum #3	-30048.1
TKT2	[c]e4p + xu5p-D <==> f6p + g3p	0	1	0	0	-63.2938	0	log(f6p[c])	4.9579	log(r1p[c])	-1.3761e-16	log(ru5p-L[c])	-1.3761e-16	log(s7p[c])	-2.479	DrG(RBP4E)	-5.5511e-17	DrG(PPM)	-5.5511e-17	DfG'(f6p[c])	2.2204e-16	DfG'(r1p[c])	-6.163e-33	DfG'(ru5p-L[c])	-6.163e-33	DfG'(s7p[c])	-1.1102e-16	DfG'(xu5p-D[c])	-5.5511e-17	sum #3	-15026.6
G6PDH2r	[c]g6p + nadp <==> 6pgl + h + nadph	0	1	0	0	-33.9906	0	log(6pgl[c])	2.479	log(g1p[c])	-2.7522e-16	log(g6p[c])	-2.479	log(h[c])	2.479	log(nadp[c])	-7.1346e-06	DrG(PGMT)	-1.1102e-16	DfG'(6pgl[c])	1.1102e-16	DfG'(g1p[c])	-1.2326e-32	DfG'(h[c])	1.1102e-16	DfG'(nadph[c])	1.1102e-16	DfG'(nadp[c])	-1.1102e-16	ratio #1	247896
GMPS2	[c]atp + gln-L + h2o + xmp --> amp + glu-L + gmp + (2) h + ppi	1	0	0	0	-146.069	8.5452	log(amp[c])	2.479	log(atp[c])	-2.479	log(gln-L[c])	-2.479	log(glu-L[c])	2.479	log(gmp[c])	2.479	log(h2o[c])	-2.479	log(h[c])	4.9579	log(ppi[c])	2.479	log(xmp[c])	-2.479	DfG'(amp[c])	1.1102e-16	DfG'(atp[c])	-1.1102e-16	DfG'(gln-L[c])	-1.1102e-16	DfG'(glu-L[c])	1.1102e-16	DfG'(gmp[c])	1.1102e-16	DfG'(h2o[c])	-1.1102e-16	DfG'(h[c])	2.2204e-16	DfG'(ppi[c])	1.1102e-16	DfG'(xmp[c])	-1.1102e-16
IMPD	[c]h2o + imp + nad --> h + nadh + xmp	1	0	0	0	348.91	420.14	log(h2o[c])	-2.479	log(h[c])	2.479	log(imp[c])	-2.479	log(nadh[c])	2.479	log(nad[c])	-2.479	log(xmp[c])	2.479	DfG'(h2o[c])	-1.1102e-16	DfG'(h[c])	1.1102e-16	DfG'(imp[c])	-1.1102e-16	DfG'(nadh[c])	1.1102e-16	DfG'(nad[c])	-1.1102e-16	DfG'(xmp[c])	1.1102e-16
GMPR	[c]gmp + (2) h + nadph --> imp + nadp + nh4	1	0	0	0	-495.65	-376.039	log(6pgl[c])	2.479	log(f6p[c])	0.00046959	log(g1p[c])	-2.7522e-16	log(gmp[c])	-2.479	log(h[c])	-2.479	log(imp[c])	2.479	log(nh4[c])	2.479	DrG(PGMT)	-1.1102e-16	DfG'(6pgl[c])	1.1102e-16	DfG'(g1p[c])	-1.2326e-32	DfG'(gmp[c])	-1.1102e-16	DfG'(h[c])	-1.1102e-16	DfG'(imp[c])	1.1102e-16	DfG'(nh4[c])	1.1102e-16	sum #1	-4695.9
ACKr	[c]ac + atp <==> actp + adp	0	0	0	0	-19.2099	38.8654	log(actp[c])	2.479	log(ac[c])	-2.479	log(adp[c])	2.479	log(atp[c])	-2.479	DfG'(actp[c])	1.1102e-16	DfG'(ac[c])	-1.1102e-16	DfG'(adp[c])	1.1102e-16	DfG'(atp[c])	-1.1102e-16
ACS	[c]ac + atp + coa --> accoa + amp + ppi	1	0	0	0	-63.7736	62.3008	log(accoa[c])	2.479	log(ac[c])	-2.479	log(amp[c])	2.479	log(atp[c])	-2.479	log(coa[c])	-2.479	log(ppi[c])	2.479	DfG'(accoa[c])	1.1102e-16	DfG'(ac[c])	-1.1102e-16	DfG'(amp[c])	1.1102e-16	DfG'(atp[c])	-1.1102e-16	DfG'(coa[c])	-1.1102e-16	DfG'(ppi[c])	1.1102e-16
ADHEr	[c]accoa + (2) h + (2) nadh <==> coa + etoh + (2) nad	0	0	0	0	-42.4214	71.4984	log(accoa[c])	-2.479	log(adp[c])	-4.9579	log(atp[c])	4.9579	log(coa[c])	2.479	log(etoh[c])	2.479	log(g3p[c])	1.1102e-16	log(h2o[c])	4.9579	log(pep[c])	4.9579	log(pi[c])	-4.9579	log(pser-L[c])	-5.5044e-16	log(ser-L[c])	5.5044e-16	DrG(PSP_L)	-2.2204e-16	DfG'(accoa[c])	-1.1102e-16	DfG'(adp[c])	-2.2204e-16	DfG'(atp[c])	2.2204e-16	DfG'(coa[c])	1.1102e-16	DfG'(etoh[c])	1.1102e-16	DfG'(g3p[c])	-1.249e-16	DfG'(pep[c])	2.2204e-16	DfG'(pser-L[c])	-2.4652e-32	DfG'(ser-L[c])	2.4652e-32
LDH_D	[c]lac-D + nad <==> h + nadh + pyr	0	0	0	0	-11.9486	31.2387	log(h[c])	2.479	log(lac-D[c])	-2.479	log(nadh[c])	2.479	log(nad[c])	-2.479	log(pyr[c])	2.479	DfG'(h[c])	1.1102e-16	DfG'(lac-D[c])	-1.1102e-16	DfG'(nadh[c])	1.1102e-16	DfG'(nad[c])	-1.1102e-16	DfG'(pyr[c])	1.1102e-16
FHL	[c]for + h + h2o --> co2tot + h2	1	0	0	0	-26.7392	41.7573	log(co2tot[c])	2.479	log(for[c])	-2.479	log(h2o[c])	-2.479	log(h2[c])	2.479	log(h[c])	-2.479	DfG'(co2tot[c])	1.1102e-16	DfG'(for[c])	-1.1102e-16	DfG'(h2o[c])	-1.1102e-16	DfG'(h2[c])	1.1102e-16	DfG'(h[c])	-1.1102e-16
PTAr	[c]accoa + pi <==> actp + coa	0	0	0	0	-52.2423	39.0863	log(accoa[c])	-2.479	log(actp[c])	2.479	log(coa[c])	2.479	log(h2o[c])	-2.7522e-16	log(pi[c])	-2.479	log(pser-L[c])	-2.7522e-16	log(ser-L[c])	2.7522e-16	DrG(PSP_L)	-1.1102e-16	DfG'(accoa[c])	-1.1102e-16	DfG'(actp[c])	1.1102e-16	DfG'(coa[c])	1.1102e-16	DfG'(h2o[c])	-1.2326e-32	DfG'(pser-L[c])	-1.2326e-32	DfG'(ser-L[c])	1.2326e-32
PFL	[c]coa + pyr --> accoa + for	1	0	0	0	-63.8643	22.2538	log(accoa[c])	2.479	log(coa[c])	-2.479	log(for[c])	2.479	log(pyr[c])	-2.479	DfG'(accoa[c])	1.1102e-16	DfG'(coa[c])	-1.1102e-16	DfG'(for[c])	1.1102e-16	DfG'(pyr[c])	-1.1102e-16
THRAr	[c]thr-L <==> acald + gly	0	0	0	0	-58.5165	27.1041	log(acald[c])	2.479	log(gly[c])	2.479	log(thr-L[c])	-2.479	DfG'(acald[c])	1.1102e-16	DfG'(gly[c])	1.1102e-16	DfG'(thr-L[c])	-1.1102e-16
O2t	o2[e] <==> o2[c]	0	0	0	0	-11.4161	11.4161	log(o2[c])	2.479	log(o2[e])	-2.479
H2Ot	h2o[e] <==> h2o[c]	0	0	0	0	0	0	log(h2o[c])	2.479	log(h2o[e])	-2.479
DHQD	[c]3dhq <==> 3dhsk + h2o	0	0	0	0	-32.3169	24.7635	log(3dhq[c])	-2.479	log(3dhsk[c])	2.479	log(h2o[c])	2.479	DfG'(3dhq[c])	-1.1102e-16	DfG'(3dhsk[c])	1.1102e-16	DfG'(h2o[c])	1.1102e-16
SHK3Dr	[c]3dhsk + h + nadph <==> nadp + skm	0	0	0	0	-22.633	68.4375	log(3dhsk[c])	-2.479	log(6pgl[c])	2.479	log(f6p[c])	0.00046959	log(g1p[c])	-2.7522e-16	log(skm[c])	2.479	DrG(PGMT)	-1.1102e-16	DfG'(3dhsk[c])	-1.1102e-16	DfG'(6pgl[c])	1.1102e-16	DfG'(g1p[c])	-1.2326e-32	DfG'(skm[c])	1.1102e-16	sum #1	-4695.9
TRPAS2	[c]h2o + trp-L <==> indole + nh4 + pyr	0	0	0	0	-61.5905	24.5276	log(h2o[c])	-2.479	log(indole[c])	2.479	log(nh4[c])	2.479	log(pyr[c])	2.479	log(trp-L[c])	-2.479	DfG'(h2o[c])	-1.1102e-16	DfG'(indole[c])	1.1102e-16	DfG'(nh4[c])	1.1102e-16	DfG'(pyr[c])	1.1102e-16	DfG'(trp-L[c])	-1.1102e-16
TRPS2	[c]indole + ser-L --> h2o + trp-L	1	0	0	0	-81.9441	3.6765	log(h2o[c])	2.479	log(indole[c])	-2.479	log(ser-L[c])	-2.479	log(trp-L[c])	2.479	DfG'(h2o[c])	1.1102e-16	DfG'(indole[c])	-1.1102e-16	DfG'(ser-L[c])	-1.1102e-16	DfG'(trp-L[c])	1.1102e-16
ATPM	[c]atp + h2o --> adp + h + pi	1	0	0	0	-57.6334	-50.9305	log(adp[c])	2.479	log(atp[c])	-2.479	log(h2o[c])	-2.479	log(h[c])	2.479	log(pi[c])	2.479	DfG'(adp[c])	1.1102e-16	DfG'(atp[c])	-1.1102e-16	DfG'(h2o[c])	-1.1102e-16	DfG'(h[c])	1.1102e-16	DfG'(pi[c])	1.1102e-16
CAT	[c](2) h2o2 --> (2) h2o + o2	1	0	0	0	-201.336	-132.84	log(h2o2[c])	-4.9579	log(h2o[c])	4.9579	log(o2[c])	2.479	DfG'(h2o2[c])	-2.2204e-16	DfG'(h2o[c])	2.2204e-16	DfG'(o2[c])	1.1102e-16
LEUTAi	[c]4mop + glu-L --> akg + leu-L	1	0	0	0	-61.5244	52.6364	log(4mop[c])	-2.479	log(akg[c])	2.479	log(glu-L[c])	-2.479	log(leu-L[c])	2.479	DfG'(4mop[c])	-1.1102e-16	DfG'(akg[c])	1.1102e-16	DfG'(glu-L[c])	-1.1102e-16	DfG'(leu-L[c])	1.1102e-16
[truncated: 26 more columns]
