# Supplementary material for: anNET: a tool for network-embedded thermodynamic analysis of quantitative metabolome data
Source: BMC Bioinformatics. 2008 Apr 16;9:199. doi: 10.1186/1471-2105-9-199 (PMC2375130; doi:10.1186/1471-2105-9-199)
Supplement: Additional file 3 — Comparison of LINDO and fmincon results (Supporting material to Table 2) [file 1471-2105-9-199-S3.xls]

## Sheet: Informations
Informations on Schaub MSB 1
Version	anNET 1.0.12
Date	2007-09-13 14:42:28
Model	Ecoli_JR904.xls
Data	Schaub.xls
Thermo	Alberty.xls
Solver	Lindo reduced
Time elapsed	1899-12-31 00:00:59
Original size
Metabolites	762
Reactions	923
Reduced model
Metabolites	147
Reactions	166
Sums	4
Ratios	3

## Sheet: Concentrations
				LINDO			FMINCON
Metabolite	Range Min	Range Max		Optim Min	Optim Max		Optim Min	Optim Max
g6p + f6p	0.432	0.528		0.432	0.528
dhap + g3p	0.603	0.737		0.603	0.737
ru5p-D + r5p + xu5p-D	0.135	0.165		0.135	0.165
2pg + 3pg	3.636	4.444		3.82221	4.444
nadph/nadp	1e-05	10		1e-05	9.01138
nadh/nad	1e-05	10		1.00009e-05	0.0030122
atp + (0.5) adp / atp + adp + amp	0.01	10		0.114694	0.81638
13dpg[c]	0.0001	10		0.144041	10		0.144041	10
2ddg6p[c]	0.0001	10		0.0001	10		0.0001	10
2dr1p[c]	0.0001	10		0.0001	10		0.0001	10
2dr5p[c]	0.0001	10		0.0001	10		0.0001	10
2pg[c]	0.0001	4.444		0.304652	0.354229		0.304652	0.354229
3dhq[c]	0.0001	10		0.0001	10		0.0001	10
3dhsk[c]	0.0001	10		0.0001	10		0.0001	10
3pg[c]	0.0001	4.444		3.51737	4.13932		3.51737	4.13935
3php[c]	0.0001	10		0.0001	10		0.0001	10
4mop[c]	0.0001	10		0.0001	10		0.0001	10
6pgc[c]	0.0001	10		0.0001	10		0.0001	10
6pgl[c]	0.567	0.693		0.567	0.693		0.567	0.693
aacoa[c]	0.0001	10		0.0001	10		0.0001	10
acac[c]	0.0001	10		0.0001	10		0.0001	10
acald[c]	0.0001	10		0.0001	10		0.0001	10
accoa[c]	0.0001	10		0.0001	10		0.0001	10
actp[c]	0.0001	10		0.0001	10		0.0001	10
ac[c]	0.0001	10		0.0001	10		0.0001	10
ade[c]	0.0001	10		0.0001	10		0.0001	10
adn[c]	0.0001	10		0.0001	10		0.0001	10
adp[c]	0.702	0.858		0.702	0.858		0.702	0.858
akg[c]	0.0001	10		0.0001	10		0.0001	10
ala-L[c]	0.0001	10		0.0001	10		0.0001	10
amp[c]	0.0001	10		0.0001	10		0.0001	10
aps[c]	0.0001	10		0.0001	10		0.0001	10
ara5p[c]	0.0001	10		0.0001	10		0.0001	10
arab-L[c]	0.0001	10		0.0001	10		0.0001	10
asn-L[c]	0.0001	10		0.0001	10		0.0001	10
asp-L[c]	0.0001	10		0.0001	10		0.0001	10
atp[c]	0.99	1.21		0.99	1.21		0.99	1.21
but[c]	0.0001	10		0.0001	10		0.0001	10
camp[c]	0.0001	10		0.0001	10		0.0001	10
cit[c]	0.0001	10		0.00146199	10		0.00146199	10
co2tot[c]	1	100		1	100		1	100
co2tot[e]	1	100		1	100		1	100
coa[c]	0.0001	10		0.0001	10		0.0001	10
cys-L[c]	0.0001	10		0.0001	10		0.0001	10
dad-2[c]	0.0001	10		0.0001	10		0.0001	10
dadp[c]	0.0001	10		0.0001	10		0.0001	10
damp[c]	0.0001	10		0.0001	10		0.0001	10
datp[c]	0.0001	10		0.0001	10		0.0001	10
dhap[c]	0.0001	0.737		0.576422	0.736894		0.576756	0.734159
dha[c]	0.0001	10		0.0001	10		0.0001	10
e4p[c]	0.0001	10		0.0001	10		0.0001	10
etoh[c]	0.0001	10		0.0001	10		0.0001	10
f6p[c]	0.0001	0.528		0.0001	0.115517		0.0001	0.115517
fadh2[c]	0.0001	10		0.0001	10		0.0001	10
fad[c]	0.0001	10		0.0001	10		0.0001	10
fdp[c]	0.0001	10		0.000482665	10		0.000482666	10
for[c]	0.0001	10		0.0001	10		0.0001	10
fru[c]	0.0001	10		0.0001	10		0.0001	10
fum[c]	0.0001	10		0.0001	10		0.0001	10
g1p[c]	0.0001	10		0.0001	10		0.0001	10
g3p[c]	0.0001	0.737		0.000106486	0.0321108		0.000106486	0.0320757
g6p[c]	0.0001	0.528		0.337686	0.528		0.337486	0.5279
gal1p[c]	0.0001	10		0.0001	10		0.0001	10
gdp[c]	0.0001	10		0.0001	10		0.0001	10
glc-D[c]	0.0001	10		0.0001	10		0.0001	10
gln-L[c]	0.0001	10		0.0001	10		0.0001	10
glu-L[c]	0.0001	10		0.0001	10		0.0001	10
glx[c]	0.0001	10		0.0001	10		0.0001	10
glyald[c]	0.0001	10		0.0001	10		0.0001	10
glyc-R[c]	0.0001	10		0.0001	10		0.0001	10
glyc3p[c]	0.0001	10		0.0001	10		0.0001	10
glyclt[c]	0.0001	10		0.0001	10		0.0001	10
glyc[c]	0.0001	10		0.0001	10		0.0001	10
gly[c]	0.0001	10		0.0001	10		0.0001	10
gmp[c]	0.0001	10		0.0001	10		0.0001	10
gsn[c]	0.0001	10		0.0001	10		0.0001	10
gthox[c]	0.0001	10		0.0001	10		0.0001	10
gthrd[c]	0.0001	10		0.0001	10		0.0001	10
gtp[c]	0.0001	10		0.0001	10		0.0001	10
gua[c]	0.0001	10		0.0001	10		0.0001	10
h2o2[c]	0.0001	10		0.0001	10		0.0001	10
h2o[c]	1000	1000		1000	1000		1000	1000
h2o[e]	1000	1000		1000	1000		1000	1000
h2s[c]	0.0001	10		0.0001	10		0.0001	10
h2[c]	0.0001	10		0.0001	10		0.0001	10
hpyr[c]	0.0001	10		0.0001	10		0.0001	10
hxan[c]	0.0001	10		0.0001	10		0.0001	10
h[c]	1000	1000		1000	1000		1000	1000
h[e]	1000	1000		1000	1000		1000	1000
icit[c]	0.0001	10		0.0001	0.684002		0.0001	0.684002
idp[c]	0.0001	10		0.0001	10		0.0001	10
ile-L[c]	0.0001	10		0.0001	10		0.0001	10
imp[c]	0.0001	10		0.0001	10		0.0001	10
indole[c]	0.0001	10		0.0001	10		0.0001	10
ins[c]	0.0001	10		0.0001	10		0.0001	10
itp[c]	0.0001	10		0.0001	10		0.0001	10
lac-D[c]	0.0001	10		0.0001	10		0.0001	10
lcts[c]	0.0001	10		0.0001	10		0.0001	10
leu-L[c]	0.0001	10		0.0001	10		0.0001	10
mal-L[c]	0.0001	10		0.000181613	10		0.000173292	10
malt[c]	0.0001	10		0.0001	10		0.0001	10
man1p[c]	0.0001	10		0.0001	10		0.0001	10
man6p[c]	0.0001	10		0.0001	10		0.0001	10
met-L[c]	0.0001	10		0.0001	10		0.0001	10
mmcoa-R[c]	0.0001	10		0.0001	10		0.0001	10
mmcoa-S[c]	0.0001	10		0.0001	10		0.0001	10
mnl1p[c]	0.0001	10		0.0001	10		0.0001	10
nadh[c]	0.0001	10		0.0001	0.030122		0.0001	0.030122
nadph[c]	0.0001	10		0.0001	10		0.0001	10
nadp[c]	0.0001	10		0.0001	10		0.0001	10
nad[c]	0.0001	10		0.0331982	10		0.0331983	10
nh4[c]	0.0001	10		0.0001	10		0.0001	10
no2[c]	0.0001	10		0.0001	10		0.0001	10
no3[c]	0.0001	10		0.0001	10		0.0001	10
o2[c]	0.001	0.1		0.001	0.1		0.001	0.1
o2[e]	0.001	0.1		0.001	0.1		0.001	0.1
oaa[c]	0.0001	10		0.00051201	10		0.00051201	10
pep[c]	1.602	1.958		1.602	1.8627		1.602	1.8627
phe-L[c]	0.0001	10		0.0001	10		0.0001	10
pi[c]	1	10		1	10		1	10
ppcoa[c]	0.0001	10		0.0001	10		0.0001	10
ppi[c]	1	100		1	100		1	100
prpp[c]	0.0001	10		0.0001	10		0.0001	10
pser-L[c]	0.0001	10		0.0001	10		0.0001	10
pyr[c]	1.737	2.123		1.737	2.123		1.737	2.123
q8h2[c]	0.0001	10		0.0001	10		0.0001	10
q8[c]	0.0001	10		0.0001	10		0.0001	10
r1p[c]	0.0001	10		0.0001	10		0.0001	10
r5p[c]	0.0001	0.165		0.0396237	0.1648		0.0394939	0.164587
rib-D[c]	0.0001	10		0.0001	10		0.0001	10
ru5p-D[c]	0.0001	0.165		0.0001	0.0748197		0.0001	0.0748078
ru5p-L[c]	0.0001	10		0.0001	10		0.0001	10
s7p[c]	0.0001	10		0.0001	10		0.0001	10
sbt6p[c]	0.0001	10		0.0001	10		0.0001	10
ser-L[c]	0.0001	10		0.0001	10		0.0001	10
skm[c]	0.0001	10		0.0001	10		0.0001	10
so3[c]	0.0001	10		0.0001	10		0.0001	10
so4[c]	0.0001	10		0.0001	10		0.0001	10
succoa[c]	0.0001	10		0.0001	10		0.0001	10
succ[c]	0.0001	10		0.0001	10		0.0001	10
thr-L[c]	0.0001	10		0.0001	10		0.0001	10
trdox[c]	0.0001	10		0.0001	10		0.0001	10
trdrd[c]	0.0001	10		0.0001	10		0.0001	10
tre[c]	0.0001	10		0.0001	10		0.0001	10
trp-L[c]	0.0001	10		0.0001	10		0.0001	10
tyr-L[c]	0.0001	10		0.0001	10		0.0001	10
urea[c]	0.0001	10		0.0001	10		0.0001	10
val-L[c]	0.0001	10		0.0001	10		0.0001	10
xan[c]	0.0001	10		0.0001	10		0.0001	10
xmp[c]	0.0001	10		0.0001	10		0.0001	10
xtsn[c]	0.0001	10		0.0001	10		0.0001	10
xu5p-D[c]	0.0001	0.165		0.0001	0.0766346		0.0001	0.0766346
xyl-D[c]	0.0001	10		0.0001	10		0.0001	10
xylu-D[c]	0.0001	10		0.0001	10		0.0001	10

## Sheet: DrG
			LINDO			FMINCON			REL DEVIATION [%]
Reaction	Extended		delta r G Min	delta r G Max		delta r G Min	delta r G Max		Min	Max
ALATA_L	[c]akg + ala-L <==> glu-L + pyr		-36.8155	49.3026		-36.8155	49.3026		-1.93001e-14	4.32356e-16
ASNN	[c]asn-L + h2o --> asp-L + nh4		-82.0151	3.60549		-82.0151	3.60549		-5.19813e-14	4.92682e-16
ASNS2	[c]asp-L + atp + nh4 --> amp + asn-L + h + ppi		-95.2564	30.8179		-95.2564	30.8179		-1.93941e-13	3.91954e-15
ASNS1	[c]asp-L + atp + gln-L + h2o --> amp + asn-L + glu-L + h + ppi		-148.231	6.38321		-148.231	6.38321		-1.34217e-13	6.12229e-15
ASPT	[c]asp-L --> fum + nh4		-56.6399	28.9807		-56.6399	28.9807		-3.76347e-14	3.67767e-15
ASPTA	[c]akg + asp-L <==> glu-L + oaa		-54.5018	55.6104		-54.5018	55.6104		-2.60741e-13	3.32206e-15
A5PISO	[c]ru5p-D <==> ara5p		-19.4254	25.5198		-19.4255	25.5198		-0.00041116	1.05803e-14
MME	[c]mmcoa-R <==> mmcoa-S		-28.5402	28.5402		-28.5402	28.5402		-2.48962e-14	1.36929e-15
ALCD19	[c]glyald + h + nadh <==> glyc + nad		-48.0905	23.1395		-48.0905	23.1395		-1.41841e-12	3.08604e-14
ALDD2x	[c]acald + h2o + nad --> ac + (2) h + nadh		-118.497	-47.2666		-118.497	-47.2666		-7.07565e-13	-5.56208e-15
RBP4E	[c]ru5p-L <==> xu5p-D		-30.1461	14.8586		-30.1461	14.8586		-1.6499e-13	3.16173e-08
ACACCT	[c]acac + accoa --> aacoa + ac		-49.5594	64.6014		-49.5594	64.6014		-1.43372e-14	0
PMANM	[c]man1p <==> man6p		-33.8502	23.2302		-33.8502	23.2302		-8.39632e-14	1.52935e-15
PPM2	[c]2dr1p <==> 2dr5p		-36.6206	20.4598		-36.6206	20.4598		-7.76113e-14	8.68217e-15
PPM	[c]r1p <==> r5p		-21.791	10.2825		-21.7991	10.2796		-0.03733	0.000283801
DRPA	[c]2dr5p --> acald + g3p		-47.9336	23.2991		-47.9336	23.2964		-9.04232e-13	0.000116464
DHAPT	[c]dha + pep --> dhap + pyr		-58.2363	-28.216		-58.2349	-28.217		-0.00246868	-3.6525e-05
GLYCTO2	[c]glyclt + q8 --> glx + q8h2		-84.6504	29.5104		-84.6504	29.5104		0	9.63108e-16
GLYCDx	[c]glyc + nad --> dha + h + nadh		-34.1195	37.1105		-34.1195	37.1105		-1.87426e-13	4.42222e-10
GLYK	[c]atp + glyc --> adp + glyc3p + h		-71.3993	-13.3239		-71.3993	-13.3239		-9.95168e-14	-9.0658e-15
G3PD2	[c]glyc3p + nadp <==> dhap + h + nadph		3.68194	66.8211		3.68338	66.8201		0.0390464	1.57402e-05
MAN6PI	[c]man6p <==> f6p		-29.4527	16.5693		-29.4527	16.5693		-1.18212e-12	1.37226e-14
ACALDi	[c]acald + coa + nad --> accoa + h + nadh		-62.0791	37.6911		-62.0791	37.6911		-1.37349e-13	1.1311e-15
M1PD	[c]mnl1p + nad <==> f6p + h + nadh		-47.794	12.3775		-47.794	12.3775		-6.69005e-13	8.65394e-13
PGMT	[c]g1p <==> g6p		-15.4587	14.1896		-15.4602	14.1891		-0.0094971	3.3091e-05
RBK	[c]atp + rib-D --> adp + h + r5p		-38.8747	-5.80538		-38.8819	-5.80601		-0.0186268	-0.000107199
MMM2	[c]succoa --> mmcoa-R		-21.3002	35.7802		-21.3002	35.7802		-8.33962e-14	3.97171e-16
SBTPD	[c]nad + sbt6p <==> f6p + h + nadh		-48.2843	11.8872		-48.2843	11.8872		-1.03011e-12	8.727e-13
TREH	[c]h2o + tre --> (2) glc-D		-80.3465	5.27413		-80.3465	5.27413		-1.06122e-13	5.22049e-15
XYLI2i	[c]fru --> glc-D		-28.9302	28.1502		-28.9302	28.1502		-2.45606e-14	1.51447e-15
XYLI1	[c]xyl-D <==> xylu-D		-24.2002	32.8802		-24.2002	32.8802		-5.8722e-14	1.7288e-15
XYLK	[c]atp + xylu-D --> adp + h + xu5p-D		-60.6989	-14.6994		-60.6989	-14.6994		-3.86299e-13	-5.44352e-09
HPYRRx	[c]h + hpyr + nadh --> glyc-R + nad		-43.0905	28.1395		-43.0905	28.1395		-3.29791e-14	2.18419e-14
HPYRRy	[c]h + hpyr + nadph --> glyc-R + nadp		-62.9631	28.1075		-62.9609	28.1075		-0.00339181	2.52795e-16
MMCD	[c]h + mmcoa-S + h2o --> co2tot + ppcoa		-71.9987	-3.50216		-71.9987	-3.50216		-9.86883e-14	-1.47093e-14
ICL	[c]icit --> glx + succ		-62.039	16.9321		-62.039	16.9321		-1.94704e-13	1.67857e-15
MALS	[c]accoa + glx + h2o --> coa + h + mal-L		-106.865	5.9333		-106.865	5.9333		-6.78198e-13	1.6616e-14
ME2	[c]mal-L + nadp + h2o --> co2tot + nadph + pyr		-51.3779	0		-51.3779	3.11974e-21		-5.53189e-14	#DIV/0!
PPCK	[c]atp + oaa + h2o --> adp + co2tot + pep		-24.4916	0		-24.4916	7.96608e-18		-1.45058e-13	#DIV/0!
PPA	[c]h2o + ppi --> h + (2) pi		-53.3406	-30.5084		-53.3406	-30.5084		-9.99065e-13	-1.51386e-15
PPC	[c]co2tot + pep --> h + oaa + pi		-57.6334	-27.4338		-57.6334	-27.4338		-3.57531e-13	-8.5471e-15
ME1	[c]mal-L + nad + h2o --> co2tot + nadh + pyr		-51.4099	-23.7352		-51.4099	-23.7352		-9.53657e-13	-7.18469e-15
ACONT	[c]cit <==> icit		-21.8907	0		-21.8907	1.7796e-21		-2.4344e-13	#DIV/0!
CITL	[c]cit --> ac + oaa		-61.5436	0		-61.5436	-6.30042e-21		-2.07816e-13	#DIV/0!
FUM	[c]fum + h2o <==> mal-L		-30.7801	0		-30.7801	1.06328e-19		-2.48158e-12	#DIV/0!
CS	[c]accoa + h2o + oaa --> cit + coa + h		-98.3366	5.12608		-98.3366	5.12608		-1.1561e-13	9.00987e-15
ICDHyr	[c]icit + nadp + h2o <==> akg + co2tot + nadph		-75.2702	20.5669		-75.2702	20.5654		-1.88798e-13	6.99926e-05
TEST_AKGDH	[c]akg + coa + nad + h2o --> co2tot + nadh + succoa		-102.435	8.75159		-102.435	8.75159		-7.07527e-13	1.01488e-15
MDH	[c]mal-L + nad <==> h + nadh + oaa		-27.1773	0		-27.1773	4.94986e-20		-5.28124e-12	#DIV/0!
MDH2	[c]mal-L + q8 --> oaa + q8h2		-93.5782	-9.32049		-93.5782	-9.32049		-8.04862e-13	-8.08086e-14
SUCD1i	[c]fad + succ --> fadh2 + fum		-57.1025	57.0584		-57.1025	57.0584		-4.85288e-13	2.49058e-16
SUCOAS	[c]atp + coa + succ <==> adp + pi + succoa		-36.5859	55.7377		-36.5859	55.7377		-9.71061e-14	2.03968e-15
NADPPPS	[c]h2o + nadp --> nad + pi		-46.821	-4.13122		-46.821	-4.13122		-1.01677e-12	-9.02965e-15
GTHOr	[c]gthox + h + nadph <==> (2) gthrd + nadp		-78.1476	41.4632		-78.1466	41.4632		-0.00123818	5.99785e-15
NADK	[c]atp + nad --> adp + h + nadp		-47.7942	-4.10945		-47.7942	-4.10945		-2.67601e-13	-2.21102e-13
SADT2	[c]atp + gtp + h2o + so4 --> aps + gdp + pi + ppi		-66.2434	65.539		-66.2434	65.539		-8.36647e-13	6.72174e-15
SULR	[c](3) h2o + h2s + (3) nadp <==> (5) h + (3) nadph + so3		-17.7982	141.253		-17.7982	141.25		-9.98056e-14	1.75483e-05
TRPAS1	[c]cys-L + h2o --> h2s + nh4 + pyr		-93.6549	-7.53682		-93.6549	-7.53682		-1.51736e-14	-8.36701e-15
GLUDy	[c]glu-L + h2o + nadp <==> akg + h + nadph + nh4		-61.4264	58.1844		-61.4264	58.1831		-1.30711e-12	2.16681e-05
GLNS	[c]atp + glu-L + nh4 --> adp + gln-L + h + pi		-61.7389	30.5847		-61.7389	30.5847		-1.38106e-13	6.73727e-15
GLUSy	[c]akg + gln-L + h + nadph --> (2) glu-L + nadp		-111.159	36.9917		-111.158	36.9917		-0.00160826	7.68327e-16
GLUN	[c]gln-L + h2o --> glu-L + nh4		-81.5151	4.10549		-81.5151	4.10549		-1.046e-13	1.3413e-14
PGCD	[c]3pg + nad --> 3php + h + nadh		-24.1805	18.9129		-24.1805	18.9129		-6.57481e-05	8.07738e-15
PSP_L	[c]h2o + pser-L --> pi + ser-L		-54.9526	7.83589		-54.9526	7.83589		-2.32742e-13	1.80223e-14
PSERT	[c]3php + glu-L --> akg + pser-L		-63.7615	50.3993		-63.7615	50.3993		-1.56013e-13	1.26884e-15
SERD_L	[c]ser-L --> nh4 + pyr		-86.4542	-28.8763		-86.4542	-28.8763		-3.28749e-14	-2.46064e-16
PDH	[c]coa + nad + pyr + h2o --> accoa + co2tot + nadh		-91.7663	-8.62278		-91.7663	-8.62278		-6.19437e-14	-7.62228e-15
G1PP	[c]g1p + h2o --> glc-D + pi		-63.8543	-1.06586		-63.8543	-1.06586		-3.89465e-13	-1.88324e-13
ENO	[c]2pg <==> h2o + pep		-0.373766	0		-0.373766	-2.09398e-23		-4.84614e-09	#DIV/0!
FBA	[c]fdp <==> dhap + g3p		-24.6379	0		-24.6379	-7.48889e-18		-8.38424e-06	#DIV/0!
FBP	[c]fdp + h2o --> f6p + pi		-57.6334	-10.8922		-57.6334	-10.8922		-3.32874e-13	-1.97769e-10
F6PA	[c]f6p <==> dha + g3p		-36.0548	24.1167		-36.0548	24.1167		-2.36488e-13	8.24956e-15
GAPD	[c]g3p + nad + pi <==> 13dpg + h + nadh		-14.1496	0		-14.1496	9.91885e-18		-0.000155676	#DIV/0!
HEX1	[c]atp + glc-D --> adp + g6p + h		-37.7781	-7.13482		-37.168	-7.1353		-1.6149	-6.68998e-05
PGM	[c]2pg <==> 3pg		0	0.403605		1.34776e-25	0.403637		#DIV/0!	7.83411e-05
PFK	[c]atp + f6p --> adp + fdp + h		-40.0384	0		-40.0384	4.53984e-18		-0.000113347	#DIV/0!
PGI	[c]g6p <==> f6p		-18.0935	0		-18.0933	1.00982e-18		-0.00117015	#DIV/0!
PGK	[c]3pg + atp <==> 13dpg + adp		0	10.5114		-5.4562e-20	10.5114		#DIV/0!	4.90079e-15
PPS	[c]atp + h2o + pyr --> amp + (2) h + pep + pi		-52.2068	-16.5899		-52.2068	-16.5899		-2.85813e-13	-3.148e-14
PYK	[c]adp + h + pep --> atp + pyr		-25.6014	-23.7352		-25.6014	-23.7352		-2.12319e-12	-8.6815e-15
TPI	[c]dhap <==> g3p		-14.2599	0		-14.2595	6.02908e-17		-0.00251195	#DIV/0!
GLYCK	[c]atp + glyc-R --> 3pg + adp + h		-28.5566	1.38217		-28.5566	1.38219		-5.97166e-13	1.15027e-05
GLYCLTDy	[c]glx + h + nadph --> glyclt + nadp		-72.8531	18.2175		-72.8531	18.2175		-1.78657e-10	2.14518e-15
GLYCLTDx	[c]glx + h + nadh --> glyclt + nad		-52.9805	18.2495		-52.9805	18.2495		-5.68082e-09	3.69881e-15
PRPPS	[c]atp + r5p <==> amp + h + prpp		-52.6557	8.45824		-52.6555	8.46365		-0.000371677	0.00064008
ACACT1r	[c](2) accoa <==> aacoa + coa		-30.1448	84.0161		-30.1448	84.0161		-3.53565e-14	0
ADA	[c]adn + h + h2o --> ins + nh4		-82.1238	3.49681		-82.1238	3.49681		-1.73042e-14	3.42896e-15
ADNK1	[c]adn + atp --> adp + amp + h		-55.8821	2.19325		-55.8821	2.19325		-1.23336e-12	7.28929e-15
ADK1	[c]amp + atp <==> (2) adp		-10.2316	19.801		-10.2316	19.801		-3.07298e-12	3.39106e-14
DADK	[c]atp + damp <==> adp + dadp		-32.1867	25.8887		-32.1867	25.8887		-5.51892e-13	5.48922e-16
ADK4	[c]amp + itp <==> adp + idp		-37.6145	48.5036		-37.6145	48.5036		-8.68947e-13	4.98075e-15
ADK3	[c]amp + gtp <==> adp + gdp		-37.558	48.5601		-37.558	48.5601		-4.91883e-13	6.14554e-15
AMPN	[c]amp + h2o --> ade + r5p		-58.399	2.21469		-58.4072	2.21469		-0.0139293	1.312e-07
ADPT	[c]ade + prpp --> amp + ppi		-69.7502	27.2865		-69.7502	27.2865		-1.83365e-13	2.09623e-14
ADNCYC	[c]atp --> camp + ppi		-48.1082	-7.65448		-48.1082	-7.65448		-7.38484e-14	-2.92405e-14
GK1	[c]atp + gmp <==> adp + gdp		-32.1478	25.9275		-32.1478	25.9275		-7.95685e-13	6.30314e-15
XPPT	[c]prpp + xan --> ppi + xmp		-69.0713	27.9654		-69.0713	27.9654		-5.14354e-13	7.11422e-15
HXPRT	[c]hxan + prpp --> imp + ppi		-69.9785	27.0582		-69.9785	27.0582		-1.6246e-13	1.24734e-14
GUAPRT	[c]gua + prpp --> gmp + ppi		-70.0238	27.0129		-70.0238	27.0129		-2.02943e-13	5.91836e-15
INSK	[c]atp + ins --> adp + h + imp		-56.1347	1.94067		-56.1347	1.94067		-1.7721e-13	7.95194e-14
GSNK	[c]atp + gsn --> adp + gmp + h		-56.1687	1.9066		-56.1687	1.9066		-2.65653e-13	2.22441e-14
NTPP5	[c]datp + h2o --> damp + h + ppi		-96.8865	-28.39		-96.8865	-28.39		-1.1734e-13	-3.00336e-15
NTPP6	[c]atp + h2o --> amp + h + ppi		-91.651	-51.1972		-91.651	-51.1972		-4.65162e-14	-4.16356e-15
NTPP2	[c]gtp + h2o --> gmp + h + ppi		-97.0611	-28.5646		-97.0611	-28.5646		-1.46411e-14	-7.46248e-16
NDPK1	[c]atp + gdp <==> adp + gtp		-29.7541	28.3213		-29.7541	28.3213		-2.11343e-12	2.19526e-14
NDPK8	[c]atp + dadp <==> adp + datp		-29.8899	28.1855		-29.8899	28.1855		-8.43907e-13	1.76467e-15
RNDR1	[c]adp + trdrd --> dadp + h2o + trdox		-113.491	-27.3725		-113.491	-27.3725		-1.37738e-13	-1.94687e-15
RNTR1	[c]atp + trdrd --> datp + h2o + trdox		-114.343	-28.2247		-114.343	-28.2247		-1.73996e-13	-1.13285e-14
NTD6	[c]damp + h2o --> dad-2 + pi		-58.8318	3.95671		-58.8318	3.95671		-2.65706e-13	4.1191e-14
NTD7	[c]amp + h2o --> adn + pi		-58.8318	3.95671		-58.8318	3.95671		-1.57008e-13	6.39751e-15
NTD9	[c]gmp + h2o --> gsn + pi		-58.5451	4.24336		-58.5451	4.24336		-4.24784e-13	1.00469e-14
NTD11	[c]h2o + imp --> ins + pi		-58.5792	4.20929		-58.5792	4.20929		-1.21296e-14	9.91721e-15
NTD10	[c]h2o + xmp --> pi + xtsn		-59.266	3.52244		-59.266	3.52244		-2.5177e-13	5.40859e-14
PUNP5	[c]ins + pi <==> hxan + r1p		-40.5891	50.7396		-40.5891	50.7396		-2.62586e-13	3.781e-15
PUNP2	[c]dad-2 + pi <==> 2dr1p + ade		-40.5648	50.7639		-40.5648	50.7639		-7.70715e-13	3.35928e-15
PUNP1	[c]adn + pi <==> ade + r1p		-40.5648	50.7639		-40.5648	50.7639		-4.37906e-13	3.21931e-15
PUNP3	[c]gsn + pi <==> gua + r1p		-40.5778	50.7509		-40.5778	50.7509		-2.45149e-13	5.60024e-15
PUNP7	[c]pi + xtsn <==> r1p + xan		-40.8094	50.5193		-40.8094	50.5193		-6.9645e-14	1.82842e-15
GUAD	[c]gua + h + h2o --> nh4 + xan		-85.1296	0.490986		-85.1296	0.490986		0	2.9961e-14
ADD	[c]ade + h + h2o --> hxan + nh4		-82.1481	3.47249		-82.1481	3.47249		-3.45981e-14	3.19719e-15
ATPS4r	adp[c] + (4) h[e] + pi[c] <==> atp[c] + (3) h[c] + h2o[c]		-15.6278	-8.92482		23.5319	30.2348		-250.577	-4.38772
CYTBD	(2) h[c] + (0.5) o2[c] + q8h2[c] --> (2) h[e] + h2o[c] + q8[c]		1.14161	63.9301		-154.328	-91.5399		13618.5	2.43188
CYTBO3	(2.5) h[c] + (0.5) o2[c] + q8h2[c] --> (2.5) h[e] + h2o[c] + q8[c]		5.70804	68.4965		-149.762	-86.9735		2723.7	2.26975
LDH_D2	[c]lac-D + q8 --> pyr + q8h2		-78.3495	7.76862		-78.3495	7.76862		-1.81378e-13	6.05943e-15
FDH2	for[c] + (3) h[c] + q8[c] + h2o[c]--> co2tot[c] + (2) h[e] + q8h2[c]		-52.514	44.5227		-141.109	-44.0722		-168.707	1.98988
G3PD5	[c]glyc3p + q8 --> dhap + q8h2		-62.751	23.4785		-62.7495	23.4754		-0.00229107	0.000130053
HYD1	(2) h[c] + h2[c] + q8[c] --> (2) h[e] + q8h2[c]		1.14161	86.7622		-106.378	-20.7578		9418.29	1.23925
NO3R1	(2) h[c] + no3[c] + q8h2[c] --> (2) h[e] + h2o[c] + no2[c] + q8[c]		-38.8147	75.3462		-109.545	4.6161		-182.225	0.938735
NADH5	[c]h + nadh + q8 --> nad + q8h2		-80.5505	-9.32049		-80.5505	-9.32049		-8.29182e-13	-3.60208e-14
NTRIR2x	[c](5) h + (3) nadh + no2 --> (2) h2o + (3) nad + nh4		-348.199	-248.67		-348.199	-248.67		-2.12225e-13	-9.14358e-15
NADH6	(4.5) h[c] + nadh[c] + q8[c] --> (3.5) h[e] + nad[c] + q8h2[c]		-46.1146	25.1154		-112.516	-41.2855		-143.991	2.64383
THD2	h[e] + nadh[c] + nadp[c] --> h[c] + nad[c] + nadph[c]		-23.2824	24.8573		-23.2504	24.8877		-0.137551	0.0012213
POX	[c](2) h2o + pyr + q8 --> ac + co2tot + q8h2		-214.585	-117.051		-214.585	-117.051		-2.649e-14	-1.82112e-15
SUCD4	[c]fadh2 + q8 <==> fad + q8h2		-58.4004	55.7604		-58.4004	55.7604		-5.11003e-13	3.05827e-15
TEST_NADTRHD	[c]nad + nadph --> nadh + nadp		-34.0222	14.1175		-34.0203	14.1175		-0.00563134	3.19598e-14
TRDR	[c]h + nadph + trdox --> nadp + trdrd		-37.3352	53.7354		-37.3347	53.7354		-0.00133376	6.6115e-16
PGL	[c]6pgl + h2o --> 6pgc + h		-56.3136	-27.2759		-56.3136	-27.2759		-6.56115e-13	-3.90752e-16
EDA	[c]2ddg6p --> g3p + pyr		-27.1217	16.0683		-27.1217	16.0655		-1.585e-12	0.000171562
EDD	[c]6pgc --> 2ddg6p + h2o		-70.6902	-13.6098		-70.6902	-13.6098		-1.40721e-13	-1.20079e-14
GND	[c]6pgc + nadp + h2o --> co2tot + nadph + ru5p-D		-69.8452	0		-69.8452	-4.70768e-19		-8.13848e-14	#DIV/0!
RPE	[c]ru5p-D <==> xu5p-D		-18.0109	0		-18.0109	3.8945e-17		-0.000226629	#DIV/0!
RPI	[c]r5p <==> ru5p-D		-17.9025	0		-17.9012	-3.34432e-17		-0.00766156	#DIV/0!
TALA	[c]g3p + s7p <==> e4p + f6p		-31.7818	0		-31.7818	7.08492e-19		-1.90034e-13	#DIV/0!
TKT1	[c]r5p + xu5p-D <==> g3p + s7p		-31.7818	0		-31.7818	-1.87756e-19		-2.21222e-11	#DIV/0!
TKT2	[c]e4p + xu5p-D <==> f6p + g3p		-63.2938	0		-63.2943	3.47383e-18		-0.000681657	#DIV/0!
G6PDH2r	[c]g6p + nadp <==> 6pgl + h + nadph		-33.9906	0		-33.9902	1.59852e-17		-0.0013814	#DIV/0!
GMPS2	[c]atp + gln-L + h2o + xmp --> amp + glu-L + gmp + (2) h + ppi		-146.069	8.5452		-146.069	8.5452		-5.8373e-14	7.69148e-15
IMPD	[c]h2o + imp + nad --> h + nadh + xmp		348.91	420.14		348.91	420.14		6.51669e-14	6.76482e-16
GMPR	[c]gmp + (2) h + nadph --> imp + nadp + nh4		-495.65	-376.039		-495.648	-376.039		-0.000303152	-3.02327e-16
ACKr	[c]ac + atp <==> actp + adp		-19.2099	38.8654		-19.2099	38.8654		-1.07266e-12	4.02207e-15
ACS	[c]ac + atp + coa --> accoa + amp + ppi		-63.7736	62.3008		-63.7736	62.3008		-3.34249e-13	4.21986e-15
ADHEr	[c]accoa + (2) h + (2) nadh <==> coa + etoh + (2) nad		-42.4214	71.4984		-42.4214	71.4984		-2.17745e-13	8.9441e-15
LDH_D	[c]lac-D + nad <==> h + nadh + pyr		-11.9486	31.2387		-11.9486	31.2387		-2.69087e-12	3.86675e-15
FHL	[c]for + h + h2o --> co2tot + h2		-26.7392	41.7573		-26.7392	41.7573		-1.99298e-13	6.80641e-16
PTAr	[c]accoa + pi <==> actp + coa		-52.2423	39.0863		-52.2423	39.0863		-2.85619e-13	4.36291e-15
PFL	[c]coa + pyr --> accoa + for		-63.8643	22.2538		-63.8643	22.2538		-6.6755e-14	9.57871e-16
THRAr	[c]thr-L <==> acald + gly		-58.5165	27.1041		-58.5165	27.1041		-1.21426e-14	1.70399e-15
O2t	o2[e] <==> o2[c]		-11.4161	11.4161		-11.4161	11.4161		-1.55601e-14	1.55601e-16
H2Ot	h2o[e] <==> h2o[c]		0	0		18.2657	18.2657		#DIV/0!	#DIV/0!
DHQD	[c]3dhq <==> 3dhsk + h2o		-32.3169	24.7635		-32.3169	24.7635		-8.7947e-14	1.72159e-15
SHK3Dr	[c]3dhsk + h + nadph <==> nadp + skm		-22.633	68.4375		-22.6304	68.4375		-0.0115371	6.22941e-16
TRPAS2	[c]h2o + trp-L <==> indole + nh4 + pyr		-61.5905	24.5276		-61.5905	24.5276		-1.84585e-13	6.22836e-15
TRPS2	[c]indole + ser-L --> h2o + trp-L		-81.9441	3.6765		-81.9441	3.6765		-1.04053e-13	1.71523e-14
ATPM	[c]atp + h2o --> adp + h + pi		-57.6334	-50.9305		-57.6334	-50.9305		-1.97259e-13	-1.39512e-15
CAT	[c](2) h2o2 --> (2) h2o + o2		-201.336	-132.84		-201.336	-132.84		0	0
LEUTAi	[c]4mop + glu-L --> akg + leu-L		-61.5244	52.6364		-61.5244	52.6364		-1.1549e-13	1.21492e-15
