# Supplementary material for: anNET: a tool for network-embedded thermodynamic analysis of quantitative metabolome data
Source: BMC Bioinformatics. 2008 Apr 16;9:199. doi: 10.1186/1471-2105-9-199 (PMC2375130; doi:10.1186/1471-2105-9-199)
Supplement: Additional file 4 — Detailed anNET results for analysis of the three data sets reported in Table 3. [file 1471-2105-9-199-S4.xls]

## Sheet: Contents
ADDITIONAL FILE 4
Contents
Direction data		list of direction constraints
Ishii Data		anNET analysis of E. coli dataset published by Ishii et al. Science 2007
Ishii Info
Ishii Log
Ishii concentrations
Ishii DrG

## Sheet: Direction data
		Set 1	Set 2	Set 3	Set 4
		from 13C flux analysis	In silico, minimum flux directions set	Set 1 + Set 2	Set1 + minimum fluc directions set
Index	ID	Direction	Direction	Direction	Direction
1	ALATA_L	0	0	0	0
2	ALAR	0	0	0	0
3	ASNN	0	0	0	0
4	ASNS2	0	0	0	0
5	ASNS1	0	0	0	0
6	ASPT	0	0	0	0
7	ASPTA	0	0	0	0
8	VPAMT	0	0	0	0
9	DAAD	0	0	0	0
10	FFSD	0	0	0	0
11	A5PISO	0	1	1	1
12	MME	0	0	0	0
13	MICITD	0	0	0	0
14	ALCD19	0	0	0	0
15	TGBPA	0	0	0	0
16	LCAD	0	0	0	0
17	ALDD2x	0	0	0	0
18	ARAI	0	0	0	0
19	RBK_L1	0	0	0	0
20	RBP4E	0	0	0	0
21	ACACCT	0	0	0	0
22	BUTCT	0	0	0	0
23	AB6PGH	0	0	0	0
24	PMANM	0	0	0	0
25	PPM2	0	0	0	0
26	PPM	0	0	0	0
27	DRPA	0	0	0	0
28	GALCTND	0	0	0	0
29	DDPGALA	0	0	0	0
30	DDGALK	0	0	0	0
31	DHAPT	0	0	0	0
32	FAO4	0	0	0	0
33	ALDD19x	0	0	0	0
34	FRUK	0	0	0	0
35	FCLPA	0	0	0	0
36	FCI	0	0	0	0
37	FCLK	0	0	0	0
38	LCAR	0	0	0	0
39	UDPG4E	0	0	0	0
40	GALKr	0	0	0	0
41	UGLT	0	0	0	0
42	GALU	0	0	0	0
43	GALCTD	0	0	0	0
44	GLTPD	0	0	0	0
45	GLYCTO2	0	0	0	0
46	GLYCTO3	0	0	0	0
47	GLYCTO4	0	0	0	0
48	GLYCDx	0	0	0	0
49	GLYK	0	0	0	0
50	PGLYCP	0	0	0	0
51	G3PD2	0	0	0	0
52	GLCRAL	0	0	0	0
53	DHPPD	0	0	0	0
54	DHCIND	0	0	0	0
55	PPPNDO	0	0	0	0
56	CINNDO	0	0	0	0
57	HPYRI	0	0	0	0
58	IDOND	0	0	0	0
59	IDOND2	0	0	0	0
60	GNK	0	0	0	0
61	5DGLCNR	0	0	0	0
62	DDGLK	0	0	0	0
63	LACZ	0	0	0	0
64	MLTP1	0	0	0	0
65	MLTP2	0	0	0	0
66	MLTP3	0	0	0	0
67	AMALT1	0	0	0	0
68	AMALT2	0	0	0	0
69	AMALT3	0	0	0	0
70	AMALT4	0	0	0	0
71	MLTG1	0	0	0	0
72	MLTG2	0	0	0	0
73	MLTG3	0	0	0	0
74	MLTG4	0	0	0	0
75	MLTG5	0	0	0	0
76	MAN6PI	0	0	0	0
77	GALS3	0	0	0	0
78	3HCINNMH	0	0	0	0
79	3HPPPNH	0	0	0	0
80	DHCINDO	0	0	0	0
81	HPPPNDO	0	0	0	0
82	HKNDDH	0	0	0	0
83	HKNTDH	0	0	0	0
84	OP4ENH	0	0	0	0
85	HOPNTAL	0	0	0	0
86	ACALDi	0	0	0	0
87	M1PD	0	0	0	0
88	AGDC	0	0	0	0
89	G6PDA	0	0	0	0
90	ACNML	0	0	0	0
91	TRE6PS	0	0	0	0
92	TRE6PP	0	0	0	0
93	PACCOAL	0	0	0	0
94	PFK_2	0	0	0	0
95	PGMT	0	0	0	0
96	MCITL2	0	0	0	0
97	MCITS	0	0	0	0
98	MCITD	0	0	0	0
99	ACCOAL	0	0	0	0
100	PTA2	0	0	0	0
101	RBK	0	0	0	0
102	RMI	0	0	0	0
103	RMK	0	0	0	0
104	RMPA	0	0	0	0
105	MMM2	0	0	0	0
106	KG6PDC	0	0	0	0
107	X5PL3E	0	0	0	0
108	SBTPD	0	0	0	0
109	TAUDO	0	0	0	0
110	PPAKr	0	0	0	0
111	OBTFL	0	0	0	0
112	TREHe	0	0	0	0
113	TRE6PH	0	0	0	0
114	TREH	0	0	0	0
115	TARTD	0	0	0	0
116	PEAMNO	0	0	0	0
117	ALTRH	0	0	0	0
118	TAGURr	0	0	0	0
119	GUI1	0	0	0	0
120	GUI2	0	0	0	0
121	MNNH	0	0	0	0
122	MANAO	0	0	0	0
123	XYLI2i	0	0	0	0
124	XYLI1	0	0	0	0
125	XYLK	0	0	0	0
126	DKGLCNR1	0	0	0	0
127	HPYRRx	0	0	0	0
128	HPYRRy	0	0	0	0
129	GLCRD	0	0	0	0
130	MMCD	0	0	0	0
131	PPCSCT	0	0	0	0
132	DKGLCNR2y	0	0	0	0
133	2DGLCNRx	0	0	0	0
134	2DGLCNRy	0	0	0	0
135	DKGLCNR2x	0	0	0	0
136	2DGULRx	0	0	0	0
137	2DGULRy	0	0	0	0
138	DOGULNR	0	0	0	0
139	ICL	1	0	1	1
140	MALS	1	0	1	1
141	ME2	1	0	1	1
142	PPCK	1	0	1	1
143	PPA	0	0	0	0
144	PPC	1	0	1	1
145	ME1	1	0	1	1
146	MDRPD	0	0	0	0
147	DKMPPD2	0	0	0	0
148	PTRCTA	0	0	0	0
149	SSALx	0	0	0	0
150	ABUTD	0	0	0	0
151	MTRK	0	0	0	0
152	MTRI	0	0	0	0
153	DKMPPD	0	0	0	0
154	G5SADs	0	0	0	0
155	UNK3	0	0	0	0
156	ACGS	0	0	0	0
157	ACGK	0	0	0	0
158	AGPR	0	0	0	0
159	ACOTA	0	0	0	0
160	NACODA	0	0	0	0
161	ACODA	0	0	0	0
162	ARGSS	0	0	0	0
163	ARGSL	0	0	0	0
164	OCBT	0	0	0	0
165	AST	0	0	0	0
166	SOTA	0	0	0	0
167	SADH	0	0	0	0
168	SGSAD	0	0	0	0
169	SGDS	0	0	0	0
170	CBPS	0	0	0	0
171	SSALy	0	0	0	0
172	ABTA	0	0	0	0
173	GSPMDA	0	0	0	0
174	GSPMDS	0	0	0	0
175	MTAN	0	0	0	0
176	G5SD	0	0	0	0
177	GLU5K	0	0	0	0
178	P5CR	0	0	0	0
179	P5CD	0	0	0	0
180	PROD2	0	0	0	0
181	ARGDC	0	0	0	0
182	AGMT	0	0	0	0
183	ORNDC	0	0	0	0
184	ADMDCr	0	1	1	1
185	SPMS	0	1	1	1
186	SPMDAT1	0	0	0	0
187	SPMDAT2	0	0	0	0
188	ORNTA	0	0	0	0
189	PPTGS	0	1	1	1
190	UDCPDP	0	1	1	1
191	KDOPP	0	1	1	1
192	PEPT_EC	0	1	1	1
193	PAPA_EC	0	0	0	0
194	ECAP_EC	0	0	0	0
195	AACPS1	0	0	0	0
196	AACPS2	0	0	0	0
197	AACPS3	0	0	0	0
198	AACPS4	0	0	0	0
199	AACPS5	0	0	0	0
200	ALAALAr	0	1	1	1
201	DAGK_EC	0	0	0	0
202	ETHAAL	0	0	0	0
203	GDMANE	0	0	0	0
204	GOFUCR	0	0	0	0
205	UDPGALM	0	0	0	0
206	GF6PTA	0	0	0	0
207	UAGDP	0	1	1	1
208	G1PACT	0	1	1	1
209	GPDDA1	0	0	0	0
210	GPDDA2	0	0	0	0
211	GPDDA3	0	0	0	0
212	GPDDA4	0	0	0	0
213	GPDDA5	0	0	0	0
214	GMAND	0	0	0	0
215	S7PI	0	1	1	1
216	GMHEPPA	0	1	1	1
217	KDOPS	0	1	1	1
218	KDOCT2	0	1	1	1
219	MOAT	0	1	1	1
220	MOAT2	0	1	1	1
221	UAGAAT	0	1	1	1
222	LPADSS	0	1	1	1
223	UHGADA	0	1	1	1
224	U23GAAT	0	1	1	1
225	TDSK	0	1	1	1
226	EDTXS1	0	1	1	1
227	EDTXS3	0	0	0	0
228	MAN1PT2	0	0	0	0
229	PAPPT3	0	1	1	1
230	PGAMT	0	-1	-1	-1
231	EDTXS4	0	0	0	0
232	EDTXS2	0	1	1	1
233	UAGCVT	0	1	1	1
234	UAPGR	0	1	1	1
235	UAMAS	0	1	1	1
236	UAMAGS	0	1	1	1
237	UAAGDS	0	1	1	1
238	UGMDDS	0	1	1	1
239	UAGPT3	0	1	1	1
240	GLUR	0	-1	-1	-1
241	PLIPA3	0	0	0	0
242	PLIPA1	0	0	0	0
243	PLIPA2	0	0	0	0
244	LPLIPA1	0	0	0	0
245	LPLIPA2	0	0	0	0
246	LPLIPA3	0	0	0	0
247	LPLIPA4	0	0	0	0
248	LPLIPA5	0	0	0	0
249	LPLIPA6	0	0	0	0
250	AGMHE	0	1	1	1
251	GMHEPAT	0	1	1	1
252	GMHEPK	0	1	1	1
253	LPSSYN_EC	0	1	1	1
254	G1PTT	0	0	0	0
255	TDPGDH	0	0	0	0
256	TDPDRE	0	0	0	0
257	TDPDRR	0	0	0	0
258	MI1PP	0	0	0	0
259	UDPGD	0	0	0	0
260	USHD	0	1	1	1
261	ACGAMT	0	0	0	0
262	UAG2Ei	0	0	0	0
263	UACMAMO	0	0	0	0
264	TDPADGAT	0	0	0	0
265	TDPAGTA	0	0	0	0
266	AADDGT	0	0	0	0
267	ACMAMUT	0	0	0	0
268	ACONT	1	0	1	1
269	CITL	1	0	1	1
270	FRD2	0	0	0	0
271	FRD3	0	0	0	0
272	FUM	1	0	1	1
273	CS	1	0	1	1
274	ICDHyr	1	0	1	1
275	TEST_AKGDH	1	0	1	1
276	MDH	1	0	1	1
277	MDH2	0	0	0	0
278	MDH3	0	0	0	0
279	SUCD1i	1	0	1	1
280	SUCOAS	-1	0	-1	-1
281	PMDPHT	0	1	1	1
282	DNMPPA	0	1	1	1
283	NADPPPS	0	0	0	0
284	NMNN	0	0	0	0
285	NADDPe	0	0	0	0
286	PPCDC	0	1	1	1
287	DPCOAK	0	1	1	1
288	HYPOE	0	0	0	0
289	PYDXPP	0	0	0	0
290	PDXPP	0	0	0	0
291	NMNDA	0	0	0	0
292	TMKr	0	0	0	0
293	PPNCL2	0	1	1	1
294	ACPS1	0	0	0	0
295	AMAOTr	0	0	0	0
296	BTS2	0	0	0	0
297	DBTSr	0	0	0	0
298	AOXSr	0	0	0	0
299	BSORx	0	0	0	0
300	BSORy	0	0	0	0
301	CBIAT	0	0	0	0
302	CBLAT	0	0	0	0
303	PNTK	0	1	1	1
304	PTPATi	0	1	1	1
305	ADOCBLS	0	0	0	0
306	NNDMBRT	0	0	0	0
307	ADOCBIK	0	0	0	0
308	ACBIPGT	0	0	0	0
309	HEMEOS	0	0	0	0
310	SHCHD2	0	0	0	0
311	SHCHF	0	0	0	0
312	DXPRIi	0	0	0	0
313	DXPS	0	0	0	0
314	DHBD	0	0	0	0
315	ICHORT	0	0	0	0
316	ENTCS	0	0	0	0
317	DHBSr	0	0	0	0
318	SERASr	0	0	0	0
319	E4PD	0	0	0	0
320	DHFR	0	1	1	1
321	DHNPA2	0	1	1	1
322	DHFS	0	1	1	1
323	GTPCI	0	1	1	1
324	HPPK2	0	1	1	1
325	DHPS2	0	1	1	1
326	MECDPDH	0	0	0	0
327	GLUTRS	0	0	0	0
328	ALATA_D2	0	0	0	0
329	ALATA_L2	0	0	0	0
330	GTHOr	0	0	0	0
331	GLUCYS	0	0	0	0
332	GTHS	0	0	0	0
333	GLUTRR	0	0	0	0
334	PPBNGS	0	0	0	0
335	HMBS	0	0	0	0
336	UPP3S	0	0	0	0
337	UPPDC1	0	0	0	0
338	CPPPGO	0	0	0	0
339	PPPGO	0	0	0	0
340	FCLT	0	0	0	0
341	G1SATi	0	0	0	0
342	UPP3MT	0	0	0	0
343	IPDDIi	0	0	0	0
344	DMATT	0	0	0	0
345	GRTT	0	0	0	0
346	OCTDPS	0	0	0	0
347	MEPCT	0	0	0	0
348	CDPMEK	0	0	0	0
349	MECDPS	0	0	0	0
350	NADDP	0	0	0	0
351	DMPPS	0	0	0	0
352	IPDPS	0	0	0	0
353	DHNAOT	0	0	0	0
354	NPHS	0	0	0	0
355	SUCBZS	0	0	0	0
356	OXGDC2	0	1	1	0
357	SHCHCS2	0	0	0	0
358	SUCBZL	0	0	0	0
359	ICHORSi	0	0	0	0
360	AMMQT8_2	0	0	0	1
361	QULNS	0	1	1	1
362	ASPO3	0	0	0	0
363	ASPO4	0	0	0	0
364	ASPO5	0	0	0	0
365	ASPO6	0	0	0	0
366	NNDPR	0	1	1	1
367	NNAT	0	0	0	0
368	NMNAT	0	0	0	0
369	NADS1	0	0	0	0
370	DNTPPA	0	1	1	1
371	ADCS	0	1	1	1
372	ADCL	0	1	1	1
373	MOHMT	0	1	1	1
374	PANTS	0	1	1	1
375	ASP1DC	0	1	1	1
376	DPR	0	1	1	1
377	PDX5PS	0	0	0	0
378	PERD	0	0	0	0
379	PDX5PO	0	0	0	0
380	PYAM5PO	0	0	0	0
381	PYDXNK	0	0	0	0
382	PYDAMK	0	0	0	0
383	PYDXK	0	0	0	0
384	RZ5PP	0	0	0	0
385	NNAM	0	0	0	0
386	NAMNPP	0	0	0	0
387	GTPCII2	0	1	1	1
388	DB4PS	0	1	1	1
389	APRAUR	0	1	1	1
390	DHPPDA2	0	1	1	1
391	RBFSa	0	1	1	1
392	RBFK	0	1	1	1
393	FMNAT	0	1	1	1
394	RBFSb	0	1	1	1
395	OHPBAT	0	0	0	0
396	AMPMS	0	0	0	0
397	PMPK	0	0	0	0
398	HMPK1	0	0	0	0
399	TMPPP	0	0	0	0
400	TMPKr	0	0	0	0
401	HETZK	0	0	0	0
402	THZPSN	0	0	0	0
403	4HTHRS	0	0	0	0
404	HBZOPT	0	0	0	0
405	OPHHX	0	0	0	0
406	CHRPL	0	0	0	0
407	OPHBDC	0	0	0	0
408	OMBZLM	0	0	0	0
409	OMMBLHX	0	0	0	0
410	OHPHM	0	0	0	0
411	DMQMT	0	0	0	0
412	OMPHHX	0	0	0	0
413	UDCPDPS	0	0	0	0
414	DXYLK	0	0	0	0
415	NADK	0	0	0	0
416	BPNT	0	0	0	0
417	ADSK	0	0	0	0
418	SADT2	0	0	0	0
419	SERAT	0	0	0	0
420	PAPSR	0	0	0	0
421	SULR	0	0	0	0
422	CYSS	0	0	0	0
423	TRPAS1	0	0	0	0
424	GCALDD	0	0	0	0
425	MTHFC	0	0	0	0
426	MTHFD	0	0	0	0
427	GLYCL	0	0	0	0
428	MTHFR2	0	0	0	0
429	FTHFD	0	0	0	0
430	GLUDC	0	0	0	0
431	GLUDy	0	0	0	0
432	GLNS	0	0	0	0
433	GLUSy	0	0	0	0
434	GLUN	0	0	0	0
435	SERD_D	0	0	0	0
436	GHMT2	0	0	0	0
437	GLYATi	0	0	0	0
438	PGCD	1	0	1	1
439	PSP_L	1	0	1	1
440	PSERT	1	0	1	1
441	SERD_L	0	0	0	0
442	THRD	0	0	0	0
443	PDH	1	0	1	1
444	G1PP	0	0	0	0
445	ENO	1	0	1	1
446	FBA	1	0	1	1
447	FBP	0	0	0	0
448	F6PA	0	0	0	0
449	GAPD	1	0	1	1
450	GLCS1	0	0	0	0
451	GLGC	0	0	0	0
452	GLCP	0	0	0	0
453	HEX1	0	0	0	0
454	PGM	-1	0	-1	-1
455	PFK	1	0	1	1
456	PGI	1	0	1	1
457	PGK	-1	0	-1	-1
458	PPS	0	0	0	0
459	PYK	1	0	1	1
460	TPI	1	0	1	1
461	TRSAR	0	0	0	0
462	GLXCL	0	0	0	0
463	GLYCK	0	0	0	0
464	GLYCLTDy	0	0	0	0
465	GLYCLTDx	0	0	0	0
466	PRMICIi	0	1	1	1
467	IGPDH	0	1	1	1
468	HISTP	0	1	1	1
469	HSTPT	0	1	1	1
470	HISTD	0	1	1	1
471	IG3PS	0	1	1	1
472	ATPPRT	0	1	1	1
473	PRATPP	0	1	1	1
474	PRAMPC	0	1	1	1
475	PRPPS	0	0	0	0
476	ACCOACr	0	0	0	0
477	ACACT1r	0	0	0	0
478	CDAPPA_EC	0	0	0	0
479	DASYN_EC	0	0	0	0
480	CLPNS_EC	0	1	1	1
481	C140SN	0	0	0	0
482	C120SN	0	1	1	1
483	MACPD	0	0	0	0
484	KAS14	0	0	0	0
485	MCOATA	0	0	0	0
486	C160SN	0	0	0	0
487	KAS16	0	1	1	1
488	C181SN	0	1	1	1
489	C141SN	0	1	1	1
490	KAS15	0	0	0	0
491	ACOATA	0	0	0	0
492	C161SN	0	1	1	1
493	FAO2	0	0	0	0
494	FAO1	0	0	0	0
495	FAO3	0	0	0	0
496	PGPP_EC	0	0	0	0
497	PGSA_EC	0	0	0	0
498	PASYN_EC	0	0	0	0
499	PSD_EC	0	0	0	0
500	PSSA_EC	0	0	0	0
501	AHC	0	0	0	0
502	DHPTDC	0	0	0	0
503	RHCCE	0	0	0	0
504	HSST	0	1	1	1
505	SHSL1	0	1	1	1
506	CYSTL	0	1	1	1
507	METS	0	0	0	0
508	METAT	0	0	0	0
509	AHCYSNS	0	0	0	0
510	LGTHL	0	0	0	0
511	GLYOX	0	0	0	0
512	MGSA	0	0	0	0
513	UGLYCH	0	0	0	0
514	ALLTN	0	0	0	0
515	ALLTAH	0	0	0	0
516	CYNTAH	0	0	0	0
517	CMPN	0	0	0	0
518	ADA	0	0	0	0
519	DADA	0	0	0	0
520	ADNK1	0	0	0	0
521	ADK1	0	0	0	0
522	DADK	0	0	0	0
523	ADK4	0	0	0	0
524	ADK3	0	0	0	0
525	AMPN	0	0	0	0
526	AP4AH	0	0	0	0
527	GP4GH	0	0	0	0
528	AP5AH	0	0	0	0
529	ADPT	0	0	0	0
530	CYTD	0	0	0	0
531	DCYTD	0	0	0	0
532	CYTK2	0	0	0	0
533	CYTK1	0	0	0	0
534	UMPK	0	0	0	0
535	CSND	0	0	0	0
536	ADNCYC	0	0	0	0
537	DCTPD	0	0	0	0
538	TMDPP	0	0	0	0
539	DURIPP	0	0	0	0
540	NTPTP1	0	0	0	0
541	NTPTP2	0	0	0	0
542	DUTPDP	0	0	0	0
543	GK1	0	0	0	0
544	DGK1	0	0	0	0
545	XPPT	0	0	0	0
546	HXPRT	0	0	0	0
547	GUAPRT	0	0	0	0
548	INSK	0	0	0	0
549	GSNK	0	0	0	0
550	NTPP3	0	0	0	0
551	NTPP4	0	0	0	0
552	NTPP5	0	0	0	0
553	NTPP6	0	0	0	0
554	NTPP7	0	0	0	0
555	NTPP8	0	0	0	0
556	NTPP1	0	0	0	0
557	NTPP2	0	0	0	0
558	NDPK1	0	0	0	0
559	NDPK2	0	0	0	0
560	NDPK3	0	0	0	0
561	NDPK5	0	0	0	0
562	NDPK6	0	0	0	0
563	NDPK7	0	0	0	0
564	NDPK8	0	0	0	0
565	NDPK4	0	0	0	0
566	RNDR1	0	0	0	0
567	RNDR2	0	0	0	0
568	RNDR4	0	0	0	0
569	RNDR3	0	0	0	0
570	RNTR1	0	0	0	0
571	RNTR2	0	0	0	0
572	RNTR3	0	0	0	0
573	RNTR4	0	0	0	0
574	URIDK2r	0	0	0	0
575	DURIK1	0	0	0	0
576	TMDK1	0	0	0	0
577	TMDS	0	1	1	1
578	DTMPK	0	0	0	0
579	URIK2	0	0	0	0
580	CYTDK2	0	0	0	0
581	PYNP2r	0	0	0	0
582	UPPRT	0	0	0	0
583	NTD1	0	0	0	0
584	NTD5	0	0	0	0
585	NTD6	0	0	0	0
586	NTD8	0	0	0	0
587	NTD3	0	0	0	0
588	NTD4	0	0	0	0
589	NTD7	0	0	0	0
590	NTD9	0	0	0	0
591	NTD11	0	0	0	0
592	NTD10	0	0	0	0
593	NTD2	0	0	0	0
594	PUNP6	0	0	0	0
595	PUNP5	0	0	0	0
596	PUNP2	0	0	0	0
597	PUNP4	0	0	0	0
598	PUNP1	0	0	0	0
599	PUNP3	0	0	0	0
600	PUNP7	0	0	0	0
601	GUAD	0	0	0	0
602	ADD	0	0	0	0
603	L-LACD2	0	0	0	0
604	L-LACD3	0	0	0	0
605	ATPS4r	0	0	0	0
606	CRNBTCT	0	0	0	0
607	CRNCBCT	0	0	0	0
608	CRNCDH	0	0	0	0
609	CYTBD	0	0	0	0
610	CYTBO3	0	0	0	0
611	LDH_D2	0	0	0	0
612	DMSOR1	0	0	0	0
613	DMSOR2	0	0	0	0
614	TMAOR1	0	0	0	0
615	TMAOR2	0	0	0	0
616	FDH2	0	0	0	0
617	FDH3	0	0	0	0
618	GLCDe	0	0	0	0
619	G3PD7	0	0	0	0
620	G3PD6	0	0	0	0
621	G3PD5	0	0	0	0
622	HYD3	0	0	0	0
623	HYD1	0	0	0	0
624	HYD2	0	0	0	0
625	NO3R1	0	0	0	0
626	NO3R2	0	0	0	0
627	NADH5	0	0	0	0
628	NADH9	0	0	0	0
629	NADH10	0	0	0	0
630	NTRIR2x	0	0	0	0
631	NADH6	0	0	0	0
632	NADH7	0	0	0	0
633	NADH8	0	0	0	0
634	THD2	0	0	0	0
635	POX	0	0	0	0
636	SUCD4	0	0	0	0
637	TEST_NADTRHD	0	0	0	0
638	TMAOR1e	0	0	0	0
639	TMAOR2e	0	0	0	0
640	DMSOR1e	0	0	0	0
641	DMSOR2e	0	0	0	0
642	TRDR	0	0	0	0
643	PGL	1	0	1	1
644	EDA	0	0	0	0
645	EDD	0	0	0	0
646	GND	1	0	1	1
647	RPE	1	0	1	1
648	RPI	0	0	0	0
649	TALA	1	0	1	1
650	TKT1	1	0	1	1
651	TKT2	1	0	1	1
652	G6PDH2r	1	0	1	1
653	GMPS2	0	0	0	0
654	IMPD	0	0	0	0
655	GMPR	0	0	0	0
656	ADSS	0	0	0	0
657	ADSL2r	0	1	1	1
658	ADSL1r	0	0	0	0
659	PRASCS	0	1	1	1
660	PRAGSr	0	1	1	1
661	AIRC3	0	-1	-1	-1
662	GLUPRT	0	1	1	1
663	AICART	0	1	1	1
664	IMPC	0	-1	-1	-1
665	AIRC2	0	1	1	1
666	PRFGS	0	1	1	1
667	PRAIS	0	1	1	1
668	GARFT	0	0	0	0
669	GART	0	0	0	0
670	ASPCT	0	1	1	1
671	DHORTS	0	-1	-1	-1
672	DHORD2	0	0	0	0
673	DHORD5	0	0	0	0
674	ORPT	0	-1	-1	-1
675	OMPDC	0	1	1	1
676	CTPS2	0	0	0	0
677	CBMK	0	0	0	0
678	AMANAPE	0	0	0	0
679	AMANK	0	0	0	0
680	ALLTNt2r	0	0	0	0
681	ARGORNt7	0	0	0	0
682	ACACt2	0	0	0	0
683	BUTt2r	0	0	0	0
684	CYNTt2	0	0	0	0
685	GALCTt2r	0	0	0	0
686	GLCRt2r	0	0	0	0
687	PPPNt2r	0	0	0	0
688	HPPPNt2r	0	0	0	0
689	HCINNMt2r	0	0	0	0
690	GLUABUTt7	0	0	0	0
691	ALAt2r	0	0	0	0
692	URAt2r	0	0	0	0
693	GLYBt2r	0	0	0	0
694	CHLabc	0	0	0	0
695	GLYBabc	0	0	0	0
696	TARTRt7	0	0	0	0
697	SUCCabc	0	0	0	0
698	GUAt2	0	0	0	0
699	XANt2	0	0	0	0
700	ACKr	0	0	0	0
701	ACS	0	0	0	0
702	ADHEr	0	0	0	0
703	LDH_D	0	0	0	0
704	FHL	0	0	0	0
705	PTAr	0	0	0	0
706	PFL	0	0	0	0
707	SDPTA	0	-1	-1	-1
708	ASAD	0	0	0	0
709	DHDPS	0	1	1	1
710	DHDPRy	0	1	1	1
711	THDPS	0	1	1	1
712	SDPDS	0	1	1	1
713	DAPE	0	1	1	1
714	LYSDC	0	0	0	0
715	THRAr	0	0	0	0
716	DAPDC	0	1	1	1
717	HSDy	0	0	0	0
718	ASPK	0	0	0	0
719	HSK	0	0	0	0
720	THRS	0	0	0	0
721	12PPDt	0	0	0	0
722	NMNt7	0	0	0	0
723	ACALDt	0	0	0	0
724	GUAt	0	0	0	0
725	HYXNt	0	0	0	0
726	XANt	0	0	0	0
727	NACUP	0	0	0	0
728	ASNabc	0	0	0	0
729	ASNt2r	0	0	0	0
730	DAPabc	0	0	0	0
731	CYSabc	0	0	0	0
732	ACt2r	0	0	0	0
733	ETOHt2r	0	0	0	0
734	PYRt2r	0	0	0	0
735	O2t	0	0	0	0
736	CO2t	0	0	0	0
737	H2Ot	0	0	0	0
738	DHAt	0	0	0	0
739	NH3t	0	0	0	0
740	ARBt2r	0	0	0	0
741	ARBabc	0	0	0	0
742	HISt2r	0	0	0	0
743	PHEt2r	0	0	0	0
744	LEUt2r	0	0	0	0
745	VALt2r	0	0	0	0
746	ILEt2r	0	0	0	0
747	CBL1abc	0	0	0	0
748	CADVt	0	0	0	0
749	CRNt7	0	0	0	0
750	NAt3_1	0	0	0	0
751	CITt7	0	0	0	0
752	CSNt2	0	0	0	0
753	MALTpts	0	0	0	0
754	ACGApts	0	0	0	0
755	DALAt2r	0	0	0	0
756	DSERt2r	0	0	0	0
757	GLYt2r	0	0	0	0
758	SULabc	0	0	0	0
759	ASPt2_2	0	0	0	0
760	FUMt2_2	0	0	0	0
761	MALt2_2	0	0	0	0
762	SUCCt2_2	0	0	0	0
763	ASPt2_3	0	0	0	0
764	MALt2_3	0	0	0	0
765	SUCCt2_3	0	0	0	0
766	SUCCt2b	0	0	0	0
767	FUMt2_3	0	0	0	0
768	SUCFUMt	0	0	0	0
769	GALCTNt2r	0	0	0	0
770	GALURt2r	0	0	0	0
771	GLCURt2r	0	0	0	0
772	OCDCAt2	0	0	0	0
773	HDCAt2	0	0	0	0
774	TTDCAt2	0	0	0	0
775	FE2abc	0	0	0	0
776	FORt	0	0	0	0
777	FUCt	0	0	0	0
778	ABUTt2	0	0	0	0
779	GALt2	0	0	0	0
780	GLCt2	0	0	0	0
781	GALTpts	0	0	0	0
782	GLNabc	0	0	0	0
783	GLYCt	0	0	0	0
784	GLYALDt	0	0	0	0
785	UREAt	0	0	0	0
786	GLYC3Pt6	0	0	0	0
787	ASPabc	0	0	0	0
788	GLUabc	0	0	0	0
789	ASPt2	0	0	0	0
790	GLUt2r	0	0	0	0
791	GLUt4	0	0	0	0
792	ORNabc	0	0	0	0
793	ARGabc	0	0	0	0
794	HISabc	0	0	0	0
795	LYSabc	0	0	0	0
796	IDONt2r	0	0	0	0
797	GLCNt2r	0	0	0	0
798	DDGLCNt2r	0	0	0	0
799	Kabc	0	0	0	0
800	AKGt2r	0	0	0	0
801	LCTSt	0	0	0	0
802	ILEabc	0	0	0	0
803	THRabc	0	0	0	0
804	ALAabc	0	0	0	0
805	VALabc	0	0	0	0
806	LEUabc	0	0	0	0
807	D-LACt2	0	0	0	0
808	GLYCLTt2r	0	0	0	0
809	L-LACt2r	0	0	0	0
810	LYSt2r	0	0	0	0
811	MALTPTabc	0	0	0	0
812	MALTabc	0	0	0	0
813	MALTTTRabc	0	0	0	0
814	MALTHXabc	0	0	0	0
815	MALTTRabc	0	0	0	0
816	FRUpts2	0	0	0	0
817	MANpts	0	0	0	0
818	GAMpts	0	0	0	0
819	MELIBt2	0	0	0	0
820	METabc	0	0	0	0
821	METDabc	0	0	0	0
822	GALabc	0	0	0	0
823	INDOLEt2r	0	0	0	0
824	ACNAMt2	0	0	0	0
825	NO3t7	0	0	0	0
826	NO2t2r	0	0	0	0
827	NAt3_2	0	0	0	0
828	NAt3_1.5	0	0	0	0
829	GSNt2	0	0	0	0
830	DGSNt2	0	0	0	0
831	DINSt2	0	0	0	0
832	DCYTt2	0	0	0	0
833	DURIt2	0	0	0	0
834	DADNt2	0	0	0	0
835	PNTOt4	0	0	0	0
836	PIt2r	0	0	0	0
837	NMNP	0	0	0	0
838	PTRCabc	0	0	0	0
839	SPMDabc	0	0	0	0
840	PTRCORNt7	0	0	0	0
841	PTRCt2r	0	0	0	0
842	PROt2r	0	0	0	0
843	PROabc	0	0	0	0
844	PIabc	0	0	0	0
845	ACMANApts	0	0	0	0
846	MNLpts	0	0	0	0
847	SUCpts	0	0	0	0
848	GLCpts	0	0	0	0
849	FRUpts	0	0	0	0
850	TREpts	0	0	0	0
851	PROt4	0	0	0	0
852	RMNt	0	0	0	0
853	TSULabc	0	0	0	0
854	SERt2r	0	0	0	0
855	THMabc	0	0	0	0
856	SBTpts	0	0	0	0
857	SERt4	0	0	0	0
858	THRt4	0	0	0	0
859	TAURabc	0	0	0	0
860	THRt2r	0	0	0	0
861	TRPt2r	0	0	0	0
862	Kt2r	0	0	0	0
863	TYRt2r	0	0	0	0
864	GLYC3Pabc	0	0	0	0
865	MAN6Pt6_2	0	0	0	0
866	G6Pt6_2	0	0	0	0
867	FUCPt6_2	0	0	0	0
868	XTSNt2r	0	0	0	0
869	INSt2r	0	0	0	0
870	ADNt2r	0	0	0	0
871	CYTDt2r	0	0	0	0
872	THMDt2r	0	0	0	0
873	URIt2r	0	0	0	0
874	XYLt2	0	0	0	0
875	XYLabc	0	0	0	0
876	CHLt2r	0	0	0	0
877	ADEt2r	0	0	0	0
878	RIBabc	0	0	0	0
879	PSCVT	0	0	0	0
880	DHQS	0	0	0	0
881	CHORS	0	0	0	0
882	DHQD	0	0	0	0
883	SHK3Dr	0	0	0	0
884	DDPA	0	0	0	0
885	SHKK	0	0	0	0
886	PPNDH	0	1	1	1
887	CHORM	0	1	1	1
888	TRPAS2	0	0	0	0
889	TRPS2	0	0	0	0
890	TRPS3	0	0	0	0
891	TRPS1	0	0	0	0
892	PRAIi	0	1	1	1
893	IGPS	0	1	1	1
894	ANS	0	1	1	1
895	ANPRT	0	1	1	1
896	PPND	0	1	1	1
897	TYRTA	0	-1	-1	-1
898	PHETA1	0	-1	-1	-1
899	ATPM	0	0	0	0
900	BETALDHx	0	0	0	0
901	BETALDHy	0	0	0	0
902	HCO3E	0	0	0	0
903	CYANST	0	0	0	0
904	CAT	0	0	0	0
905	SELNPS	0	0	0	0
906	SPODM	0	0	0	0
907	ACONMT	0	0	0	0
908	THRD_L	0	0	0	0
909	ACHBS	0	1	1	1
910	ACLS	0	1	1	1
911	KARA2i	0	1	1	1
912	KARA1i	0	1	1	1
913	DHAD2	0	1	1	1
914	DHAD1	0	1	1	1
915	ILETA	0	-1	-1	-1
916	VALTA	0	0	0	0
917	LEUTAi	0	1	1	1
918	IPPS	0	1	1	1
919	IPMD	0	1	1	1
920	OMCDC	0	1	1	1
921	IPPMIa	0	-1	-1	-1
922	IPPMIb	0	-1	-1	-1
923	THERMOCO2	0	0	0	0

## Sheet: Ishii Data
Concentrations used for anNET analysis of metabolome data from Ishii et al, Science 2007
Data for E. coli wild-type, glucose limited chemostat 0.1 1/h, Error 10%
Identifier in Ishii et al.	Identifier in iJR904	Average (mM)	Error (mM)
1,5-Diaminopentane	15dap	0.00346539	0.000346539
2-Deoxyribose 1-phosphate	2dr1p	0.0253535	0.00253535
3-Phosphoglycerate	3pg	0.210451	0.0210451
6-Phosphogluconate	6pgc	0.00897593	0.000897593
N-Acetylglucosamine 1-phosphate	acgam1p	0.00457995	0.000457995
N-Acetylglutamate	acglu	0.00663483	0.000663483
O-Acetylserine	acser	0.0119192	0.00119192
Adenine	ade	0.101708	0.0101708
Adenosine	adn	0.110163	0.0110163
ADP	adp	0.318539	0.0318539
2-Oxoglutarate	akg	0.0737739	0.00737739
Ala	ala-L	0.181462	0.0181462
S-Adenosylmethionine	amet	0.0783202	0.00783202
AMP	amp	0.535415	0.0535415
Arg	arg-L	0.0373474	0.00373474
Asn	asn-L	0.0588815	0.00588815
Asp	asp-L	0.167557	0.0167557
ATP	atp	0.33178	0.033178
cAMP	camp	0.00165042	0.000165042
Carbamoylaspartate	cbasp	0.242448	0.0242448
CDP	cdp	0.16328	0.016328
trans-Cinnamate	cinnm	0.0483828	0.00483828
Citrulline	citr-L	0.0311457	0.00311457
CMP	cmp	0.0649466	0.00649466
Cytosine	csn	0.0109287	0.00109287
CTP	ctp	0.103995	0.0103995
Cytidine	cytd	0.0110525	0.00110525
dADP	dadp	0.0138733	0.00138733
dAMP	damp	0.00514588	0.000514588
dATP	datp	0.00988757	0.000988757
dCDP	dcdp	0.0281021	0.00281021
dCMP	dcmp
dCTP	dctp	0.00989132	0.000989132
Dihydroxyacetone phosphate	dhap	0.271152	0.0271152
Fructose 6-phosphate	f6p	0.0604624	0.00604624
FAD	fad	0.015142	0.0015142
Fructose 1,6-diphosphate	fdp	0.145527	0.0145527
FMN	fmn	0.0124062	0.00124062
Fumarate	fum	0.128389	0.0128389
Glucose 1-phosphate	g1p	0.0768501	0.00768501
Glucose 6-phosphate	g6p	0.281439	0.0281439
Glucosamine 6-phosphate	gam6p	0.422654	0.0422654
GDP	gdp	0.119351	0.0119351
Gln	gln-L	0.15683	0.015683
Glutamate	glu-L	2.37471	0.237471
Gly	gly	0.172526	0.0172526
Glycerophosphorate	glyc3p	0.155642	0.0155642
GMP	gmp	0.0590635	0.00590635
Guanosine	gsn	0.0396767	0.00396767
Oxidized glutathione	gthox	0.252421	0.0252421
GTP	gtp	0.14532	0.014532
Guanine	gua	0.0440974	0.00440974
His	his-L	0.046268	0.0046268
Homoserine	hom-L	0.0098295	0.00098295
Hypoxanthine	hxan	0.192022	0.0192022
IDP	idp	0.0487231	0.00487231
Ile+Leu	ile-L+ leu-L	0.143084	0.0143084
IMP	imp	0.0980786	0.00980786
Inosine	ins	0.0317955	0.00317955
ITP	itp	0.0533525	0.00533525
S-Lactoylglutathione	lgt-S	0.0442146	0.00442146
Lys	lys-L	0.349635	0.0349635
Malate	mal-L	0.34126	0.034126
Met	met-L	0.0163951	0.00163951
N8-Acetylspermidine	n8aspmd	0.00386626	0.000386626
NAD	nad	0.315635	0.0315635
NADP	nadp	0.0388954	0.00388954
Nicotinamide	ncam	0.0393003	0.00393003
Ornithine	orn	0.128173	0.0128173
Phosphoenolpyruvate	pep	0.0180826	0.00180826
Phe	phe-L	0.0447249	0.00447249
Pantothenate	pnto-R	0.022092	0.0022092
Pro	pro-L	0.0628828	0.00628828
Pyridoxamine 5'-phosphate	pyam5p	0.0321512	0.00321512
Pyridoxal	pydx	0.00562154	0.000562154
Pyruvate	pyr
Ribose 5-phosphate	r5p	0.0377624	0.00377624
Ribulose 5-phosphate	ru5p-D	0.147027	0.0147027
Sedoheptulose-7-phosphate	s7p	0.181688	0.0181688
Sorbitol 6-phosphate	sbt6p	0.18581	0.018581
Ser	ser-L	0.203732	0.0203732
Spermidine	spmd	0.00851729	0.000851729
Succinate	succ	0.0936938	0.00936938
Thr	thr-L	0.0704792	0.00704792
Trimethylamine N-oxide	tmao	0.00336298	0.000336298
Trp	trp-L	0.00926673	0.000926673
Tyr	tyr-L	0.0232653	0.00232653
UDP-N-acetylglucosamine	uacgam	0.154137	0.0154137
UDP	udp	0.707609	0.0707609
UDP-glucose	udpg	0.306242	0.0306242
UDP-glucuronate	udpglcur	0.037084	0.0037084
UMP	ump	0.102585	0.0102585
UTP	utp	0.227579	0.0227579
Val	val-L	0.10032	0.010032
Additional ratios included to determine feasible ranges		Min	Max
AEC	[atp + (0.5) adp] / [atp + adp + amp]	0.1	1
	nadh/nad	0.0001	10
	nadph/nadp	0.0001	10
Further assumptions		Min (mM)	Max (mM)
	co2tot[c]	1	100
	co2tot[e]	1	100
	o2[c]	0.001	0.1
	o2[e]	0.001	0.1
	pi[c]	1	10
	ppi[c]	1	100

## Sheet: Ishii Info
	CCM	MINIMUM SET	CCM + MINIMUM SET
Version	anNET 1.0.14	anNET 1.0.14	anNET 1.0.14
Date	2007-09-14 11:09:09	2007-09-14 11:11:05	2007-09-14 10:48:41
Model	Ecoli_JR904.xls	Ecoli_JR904.xls	Ecoli_JR904.xls
Data	Keio.xls	Keio.xls	Keio.xls
Thermo	Alberty_ext.xls	Alberty_ext.xls	Alberty_ext.xls
Solver	Lindo reduced	Lindo reduced	Lindo reduced
Time elapsed	NOT FEASIBLE	1899-12-31 00:00:24	NOT FEASIBLE
Original size
Metabolites	762	762	762
Reactions	923	923	923
Reduced model
Metabolites	147	147	147
Reactions	166	166	166
Sums	1	1	1
Ratios	3	3	3

## Sheet: Ishii Log
- parse compartments from Ecoli_JR904.xls
- parse reactions from Ecoli_JR904.xls
- parse concentrations from Keio.xls
invalid lower conc for dcmp
invalid lower conc for pyr
- parse flux directions from Keio.xls
- transporter found: (ATPS4r) adp[c] + (4) h[e] + pi[c] <==> atp[c] + (3) h[c] + h2o[c]
- process: h [c>e]
correct for PMT: rhs by -27.3986, z_trans by 3
correct for membrane pot (z_trans = 3) rhs by 0
- TOT rhs = -27.3986
- transporter found: (CYTBD) (2) h[c] + (0.5) o2[c] + q8h2[c] --> (2) h[e] + h2o[c] + q8[c]
- process: h [c>e]
correct for PMT: rhs by 18.2657, z_trans by -2
correct for membrane pot (z_trans = -2) rhs by 0
- TOT rhs = 18.2657
- transporter found: (CYTBO3) (2.5) h[c] + (0.5) o2[c] + q8h2[c] --> (2.5) h[e] + h2o[c] + q8[c]
- process: h [c>e]
correct for PMT: rhs by 22.8322, z_trans by -2.5
correct for membrane pot (z_trans = -2.5) rhs by 0
- TOT rhs = 22.8322
- transporter found: (FDH2) for[c] + (3) h[c] + q8[c] + h2o[c]--> co2tot[c] + (2) h[e] + q8h2[c]
- process: h [c>e]
correct for PMT: rhs by -18.2657, z_trans by 2
correct for membrane pot (z_trans = 2) rhs by 0
- TOT rhs = -18.2657
- transporter found: (HYD1) (2) h[c] + h2[c] + q8[c] --> (2) h[e] + q8h2[c]
- process: h [c>e]
correct for PMT: rhs by 18.2657, z_trans by -2
correct for membrane pot (z_trans = -2) rhs by 0
- TOT rhs = 18.2657
- transporter found: (NO3R1) (2) h[c] + no3[c] + q8h2[c] --> (2) h[e] + h2o[c] + no2[c] + q8[c]
- process: h [c>e]
correct for PMT: rhs by 18.2657, z_trans by -2
correct for membrane pot (z_trans = -2) rhs by 0
- TOT rhs = 18.2657
- transporter found: (NADH6) (4.5) h[c] + nadh[c] + q8[c] --> (3.5) h[e] + nad[c] + q8h2[c]
- process: h [c>e]
correct for PMT: rhs by -31.965, z_trans by 3.5
correct for membrane pot (z_trans = 3.5) rhs by 0
- TOT rhs = -31.965
- transporter found: (THD2) h[e] + nadh[c] + nadp[c] --> h[c] + nad[c] + nadph[c]
- process: h [c>e]
correct for PMT: rhs by -9.1329, z_trans by 1
correct for membrane pot (z_trans = 1) rhs by 0
- TOT rhs = -9.1329
- transporter found: (O2t) o2[e] <==> o2[c]
- process: o2 [c>e]
- transporter found: (CO2t) co2tot[e] + h2o[c] <==> co2tot[c] + h2o[e]
- process: co2tot [c>e]
problem: charge state not specified for transport of co2tot
- process: h2o [c>e]
- transporter found: (H2Ot) h2o[e] <==> h2o[c]
- process: h2o [c>e]

## Sheet: Ishii concentrations
	INPUT			CCM			MINIMUM SET			CCM + MINIMUM SET
Metabolite	Range Min	Range Max		Optim Min	Optim Max		Optim Min	Optim Max		Optim Min	Optim Max
ile-L+ leu-L	0.128776	0.157392					0.128776	0.157392
atp + (0.5) adp / atp + adp + amp	0.1	1					0.376365	0.451172
nadh/nad	0.0001	10					0.000287645	10
nadph/nadp	0.0001	10					0.00233727	10
13dpg[c]	0.0001	10					0.0001	10
2ddg6p[c]	0.0001	10					0.0001	10
2dr1p[c]	0.0228181	0.0278888					0.0228181	0.0278888
2dr5p[c]	0.0001	10					0.0001	10
2pg[c]	0.0001	10					0.0001	10
3dhq[c]	0.0001	10					0.000212829	10
3dhsk[c]	0.0001	10					0.000976494	10
3pg[c]	0.189406	0.231496					0.189406	0.231496
3php[c]	0.0001	10					0.0001	10
4mop[c]	0.0001	10					0.0001	10
6pgc[c]	0.00807834	0.00987353					0.00807834	0.00987353
6pgl[c]	0.0001	10					0.0001	10
aacoa[c]	0.0001	10					0.0001	10
acac[c]	0.0001	10					0.0001	10
acald[c]	0.0001	10					0.0001	10
accoa[c]	0.0001	10					0.0001	10
actp[c]	0.0001	10					0.0001	10
ac[c]	0.0001	10					0.0001	10
ade[c]	0.0915376	0.111879					0.0915376	0.111879
adn[c]	0.0991471	0.12118					0.0991471	0.12118
adp[c]	0.286685	0.350393					0.286685	0.350393
akg[c]	0.0663965	0.0811513					0.0663965	0.0811513
ala-L[c]	0.163316	0.199608					0.163316	0.199608
amp[c]	0.481873	0.588956					0.481873	0.588956
aps[c]	0.0001	10					0.0001	10
ara5p[c]	0.0001	10					0.0001	0.546935
arab-L[c]	0.0001	10					0.0001	10
asn-L[c]	0.0529933	0.0647696					0.0529933	0.0647696
asp-L[c]	0.150801	0.184313					0.150801	0.184313
atp[c]	0.298602	0.364958					0.298602	0.364958
but[c]	0.0001	10					0.0001	10
camp[c]	0.00148538	0.00181547					0.00148538	0.00181547
cit[c]	0.0001	10					0.0001	10
co2tot[c]	1	100					1	100
co2tot[e]	1	100					1	100
coa[c]	0.0001	10					0.0001	10
cys-L[c]	0.0001	10					0.0001	10
dad-2[c]	0.0001	10					0.0001	10
dadp[c]	0.012486	0.0152606					0.012486	0.0152606
damp[c]	0.00463129	0.00566047					0.00463129	0.00566047
datp[c]	0.00889882	0.0108763					0.00889882	0.0108763
dhap[c]	0.244037	0.298268					0.244037	0.298268
dha[c]	0.0001	10					0.0001	10
e4p[c]	0.0001	10					0.0001	10
etoh[c]	0.0001	10					0.0001	10
f6p[c]	0.0544162	0.0665087					0.0544162	0.0665087
fadh2[c]	0.0001	10					0.0001	10
fad[c]	0.0136278	0.0166562					0.0136278	0.0166562
fdp[c]	0.130975	0.16008					0.130975	0.16008
for[c]	0.0001	10					0.0001	10
fru[c]	0.0001	10					0.0001	10
fum[c]	0.11555	0.141228					0.11555	0.141228
g1p[c]	0.0691651	0.0845351					0.0691651	0.0845351
g3p[c]	0.0001	10					0.0001	10
g6p[c]	0.253295	0.309583					0.253295	0.309583
gal1p[c]	0.0001	10					0.0001	10
gdp[c]	0.107416	0.131286					0.107416	0.131286
glc-D[c]	0.0001	10					0.0001	10
gln-L[c]	0.141147	0.172513					0.141147	0.172513
glu-L[c]	2.13724	2.61218					2.13724	2.61218
glx[c]	0.0001	10					0.0001	10
glyald[c]	0.0001	10					0.0001	10
glyc-R[c]	0.0001	10					0.0001	10
glyc3p[c]	0.140077	0.171206					0.140077	0.171206
glyclt[c]	0.0001	10					0.0001	10
glyc[c]	0.0001	10					0.0001	10
gly[c]	0.155273	0.189779					0.155273	0.189779
gmp[c]	0.0531571	0.0649698					0.0531571	0.0649698
gsn[c]	0.035709	0.0436444					0.035709	0.0436444
gthox[c]	0.227179	0.277663					0.227179	0.277663
gthrd[c]	0.0001	10					0.0001	10
gtp[c]	0.130788	0.159852					0.130788	0.159852
gua[c]	0.0396877	0.0485071					0.0396877	0.0485071
h2o2[c]	0.0001	10					0.0001	10
h2o[c]	1000	1000					1000	1000
h2o[e]	1000	1000					1000	1000
h2s[c]	0.0001	10					0.0001	10
h2[c]	0.0001	10					0.0001	10
hpyr[c]	0.0001	10					0.0001	10
hxan[c]	0.17282	0.211224					0.17282	0.211224
h[c]	1000	1000					1000	1000
h[e]	1000	1000					1000	1000
icit[c]	0.0001	10					0.0001	10
idp[c]	0.0438508	0.0535954					0.0438508	0.0535954
ile-L[c]	0.0001	0.157392					0.0001	0.157392
imp[c]	0.0882707	0.107886					0.0882707	0.107886
indole[c]	0.0001	10					0.0001	10
ins[c]	0.028616	0.0349751					0.028616	0.0349751
itp[c]	0.0480172	0.0586877					0.0480172	0.0586877
lac-D[c]	0.0001	10					0.0001	10
lcts[c]	0.0001	10					0.0001	10
leu-L[c]	0.0001	0.157392					0.0001	0.157215
mal-L[c]	0.307134	0.375386					0.307134	0.375386
malt[c]	0.0001	10					0.0001	10
man1p[c]	0.0001	10					0.0001	10
man6p[c]	0.0001	10					0.0001	10
met-L[c]	0.0147556	0.0180346					0.0147556	0.0180346
mmcoa-R[c]	0.0001	10					0.0001	10
mmcoa-S[c]	0.0001	10					0.0001	10
mnl1p[c]	0.0001	10					0.0001	10
nadh[c]	0.0001	10					0.0001	3.47198
nadph[c]	0.0001	10					0.0001	0.427847
nadp[c]	0.0350058	0.0427849					0.0350058	0.0427849
nad[c]	0.284072	0.347199					0.284072	0.347199
nh4[c]	0.0001	10					0.0001	10
no2[c]	0.0001	10					0.0001	10
no3[c]	0.0001	10					0.0001	10
o2[c]	0.001	0.1					0.001	0.1
o2[e]	0.001	0.1					0.001	0.1
oaa[c]	0.0001	10					0.0001	10
pep[c]	0.0162743	0.0198908					0.0162743	0.0198908
phe-L[c]	0.0402524	0.0491974					0.0402524	0.0491974
pi[c]	1	10					1	10
ppcoa[c]	0.0001	10					0.0001	10
ppi[c]	1	100					1	100
prpp[c]	0.0001	10					0.0001	10
pser-L[c]	0.0001	10					0.0001	10
pyr[c]	0.0001	10					0.0001	10
q8h2[c]	0.0001	10					0.0001	10
q8[c]	0.0001	10					0.0001	10
r1p[c]	0.0001	10					0.0001	10
r5p[c]	0.0339862	0.0415386					0.0339862	0.0415386
rib-D[c]	0.0001	10					0.0001	10
ru5p-D[c]	0.132325	0.16173					0.132325	0.16173
ru5p-L[c]	0.0001	10					0.0001	10
s7p[c]	0.163519	0.199856					0.163519	0.199856
sbt6p[c]	0.167229	0.204391					0.167229	0.204391
ser-L[c]	0.183359	0.224105					0.183359	0.224105
skm[c]	0.0001	10					0.0001	1.02407
so3[c]	0.0001	10					0.0001	10
so4[c]	0.0001	10					0.0001	10
succoa[c]	0.0001	10					0.0001	10
succ[c]	0.0843244	0.103063					0.0843244	0.103063
thr-L[c]	0.0634313	0.0775272					0.0634313	0.0775272
trdox[c]	0.0001	10					0.0001	10
trdrd[c]	0.0001	10					0.0001	10
tre[c]	0.0001	10					0.0001	10
trp-L[c]	0.00834006	0.0101934					0.00834006	0.0101934
tyr-L[c]	0.0209388	0.0255919					0.0209388	0.0255919
urea[c]	0.0001	10					0.0001	10
val-L[c]	0.0902876	0.110351					0.0902876	0.110351
xan[c]	0.0001	10					0.0001	10
xmp[c]	0.0001	10					0.0001	10
xtsn[c]	0.0001	10					0.0001	10
xu5p-D[c]	0.0001	10					0.0001	10
xyl-D[c]	0.0001	10					0.0001	10
xylu-D[c]	0.0001	10					0.0001	10

## Sheet: Ishii DrG
				CCM				MINIMUM SET				CCM + MINIMUM SET
Reaction	Extended		Dir constraint	DrG Min	DrG Max		Dir constraint	DrG Min	DrG Max		Dir constraint	DrG Min	DrG Max
ALATA_L	[c]akg + ala-L <==> glu-L + pyr		0				0	-14.7365	15.2961		0
ASNN	[c]asn-L + h2o --> asp-L + nh4		0				0	-51.4257	-21.8906		0
ASNS2	[c]asp-L + atp + nh4 --> amp + asn-L + h + ppi		0				0	-45.7667	-3.82061		0
ASNS1	[c]asp-L + atp + gln-L + h2o --> amp + asn-L + glu-L + h + ppi		0				0	-63.9232	-49.5224		0
ASPT	[c]asp-L --> fum + nh4		0				0	-29.2114	0.323735		0
ASPTA	[c]akg + asp-L <==> glu-L + oaa		0				0	-12.0502	17.9823		0
A5PISO	[c]ru5p-D <==> ara5p		0				1	-21.3363	0		1
MME	[c]mmcoa-R <==> mmcoa-S		0				0	-28.5402	28.5402		0
ALCD19	[c]glyald + h + nadh <==> glyc + nad		0				0	-68.1892	14.8091		0
ALDD2x	[c]acald + h2o + nad --> ac + (2) h + nadh		0				0	-110.166	-27.168		0
RBP4E	[c]ru5p-L <==> xu5p-D		0				0	-30.1461	26.9343		0
ACACCT	[c]acac + accoa --> aacoa + ac		0				0	-49.5594	64.6014		0
PMANM	[c]man1p <==> man6p		0				0	-33.8502	23.2302		0
PPM2	[c]2dr1p <==> 2dr5p		0				0	-22.039	6.99866		0
PPM	[c]r1p <==> r5p		0				0	-22.1714	6.86624		0
DRPA	[c]2dr5p --> acald + g3p		0				0	-48.0894	37.5312		0
DHAPT	[c]dha + pep --> dhap + pyr		0				0	-73.3146	-15.2393		0
GLYCTO2	[c]glyclt + q8 --> glx + q8h2		0				0	-84.6504	29.5104		0
GLYCDx	[c]glyc + nad --> dha + h + nadh		0				0	-25.7891	57.2092		0
GLYK	[c]atp + glyc --> adp + glyc3p + h		0				0	-52.6884	-22.6559		0
G3PD2	[c]glyc3p + nadp <==> dhap + h + nadph		0				0	25.1551	46.8775		0
MAN6PI	[c]man6p <==> f6p		0				0	-13.837	15.2007		0
ACALDi	[c]acald + coa + nad --> accoa + h + nadh		0				0	-53.7486	57.7898		0
M1PD	[c]mnl1p + nad <==> f6p + h + nadh		0				0	-23.8479	31.1076		0
PGMT	[c]g1p <==> g6p		0				0	-4.33899	-3.34408		0
RBK	[c]atp + rib-D --> adp + h + r5p		0				0	-38.503	-8.47044		0
MMM2	[c]succoa --> mmcoa-R		0				0	-21.3002	35.7802		0
SBTPD	[c]nad + sbt6p <==> f6p + h + nadh		0				0	-14.6943	12.2185		0
TREH	[c]h2o + tre --> (2) glc-D		0				0	-80.3465	5.27413		0
XYLI2i	[c]fru --> glc-D		0				0	-28.9302	28.1502		0
XYLI1	[c]xyl-D <==> xylu-D		0				0	-24.2002	32.8802		0
XYLK	[c]atp + xylu-D --> adp + h + xu5p-D		0				0	-59.9477	-1.87232		0
HPYRRx	[c]h + hpyr + nadh --> glyc-R + nad		0				0	-63.1892	19.8091		0
HPYRRy	[c]h + hpyr + nadph --> glyc-R + nadp		0				0	-63.2212	14.5868		0
MMCD	[c]h + mmcoa-S + h2o --> co2tot + ppcoa		0				0	-71.9987	-3.50216		0
ICL	[c]icit --> glx + succ		1				0	-51.9871	5.59082		1
MALS	[c]accoa + glx + h2o --> coa + h + mal-L		1				0	-88.3217	-2.20363		1
ME2	[c]mal-L + nadp + h2o --> co2tot + nadph + pyr		1				0	-53.9212	7.26007		1
PPCK	[c]atp + oaa + h2o --> adp + co2tot + pep		1				0	-35.1174	6.33124		1
PPA	[c]h2o + ppi --> h + (2) pi		0				0	-53.3406	-30.5084		0
PPC	[c]co2tot + pep --> h + oaa + pi		1				0	-62.2185	-16.0567		1
ME1	[c]mal-L + nad + h2o --> co2tot + nadh + pyr		1				0	-59.1435	7.22805		1
ACONT	[c]cit <==> icit		1				0	-21.8907	35.1898		1
CITL	[c]cit --> ac + oaa		1				0	-65.5922	20.0284		1
FUM	[c]fum + h2o <==> mal-L		1				0	-1.67692	-0.682006		1
CS	[c]accoa + h2o + oaa --> cit + coa + h		1				0	-104.986	9.17467		1
ICDHyr	[c]icit + nadp + h2o <==> akg + co2tot + nadph		1				0	-52.2902	8.89115		1
TEST_AKGDH	[c]akg + coa + nad + h2o --> co2tot + nadh + succoa		1				0	-82.1704	12.7413		1
MDH	[c]mal-L + nad <==> h + nadh + oaa		1				0	-14.7585	40.197		1
MDH2	[c]mal-L + q8 --> oaa + q8h2		0				0	-89.4898	-3.37173		0
SUCD1i	[c]fad + succ --> fadh2 + fum		1				0	-12.4194	17.6132		1
SUCOAS	[c]atp + coa + succ <==> adp + pi + succoa		-1				0	-24.4934	39.7875		-1
NADPPPS	[c]h2o + nadp --> nad + pi		0				0	-33.6867	-26.9837		0
GTHOr	[c]gthox + h + nadph <==> (2) gthrd + nadp		0				0	-69.5212	8.78423		0
NADK	[c]atp + nad --> adp + h + nadp		0				0	-24.1904	-22.2006		0
SADT2	[c]atp + gtp + h2o + so4 --> aps + gdp + pi + ppi		0				1	-35.7174	0		1
SULR	[c](3) h2o + h2s + (3) nadp <==> (5) h + (3) nadph + so3		0				-1	22.7639	142.027		-1
TRPAS1	[c]cys-L + h2o --> h2s + nh4 + pyr		0				0	-117.854	-3.69365		0
GLUDy	[c]glu-L + h2o + nadp <==> akg + h + nadph + nh4		0				0	-28.3743	21.8884		0
GLNS	[c]atp + glu-L + nh4 --> adp + gln-L + h + pi		0				0	-39.7206	-3.48254		0
GLUSy	[c]akg + gln-L + h + nadph --> (2) glu-L + nadp		0				0	-40.0449	-17.3275		0
GLUN	[c]gln-L + h2o --> glu-L + nh4		0				0	-46.6967	-17.1616		0
PGCD	[c]3pg + nad --> 3php + h + nadh		1				0	-8.70139	46.2541		1
PSP_L	[c]h2o + pser-L --> pi + ser-L		1				0	-36.4325	-1.68679		1
PSERT	[c]3php + glu-L --> akg + pser-L		1				0	-44.2301	13.8453		1
SERD_L	[c]ser-L --> nh4 + pyr		0				0	-101.132	-43.5546		0
PDH	[c]coa + nad + pyr + h2o --> accoa + co2tot + nadh		1				0	-87.2777	35.6769		1
G1PP	[c]g1p + h2o --> glc-D + pi		0				0	-52.0218	-17.2761		0
ENO	[c]2pg <==> h2o + pep		1				0	-20.0316	9.00611		1
FBA	[c]fdp <==> dhap + g3p		1				0	-16.786	12.7491		1
FBP	[c]fdp + h2o --> f6p + pi		0				0	-32.8545	-26.1516		0
F6PA	[c]f6p <==> dha + g3p		0				0	-34.842	22.7359		0
GAPD	[c]g3p + nad + pi <==> 13dpg + h + nadh		1				0	-38.0828	50.6235		1
HEX1	[c]atp + glc-D --> adp + g6p + h		0				0	-37.7396	-7.70703		0
PGM	[c]2pg <==> 3pg		-1				0	-15.897	13.1406		-1
PFK	[c]atp + f6p --> adp + fdp + h		1				0	-25.0226	-23.0327		1
PGI	[c]g6p <==> f6p		1				0	-1.15466	-0.159748		1
PGK	[c]3pg + atp <==> 13dpg + adp		-1				0	-11.5274	18.5052		-1
PPS	[c]atp + h2o + pyr --> amp + (2) h + pep + pi		0				0	-43.432	-7.6914		0
PYK	[c]adp + h + pep --> atp + pyr		1				0	-39.3002	-9.26762		1
TPI	[c]dhap <==> g3p		1				0	-12.1732	16.8645		1
GLYCK	[c]atp + glyc-R --> 3pg + adp + h		0				0	-35.0478	-5.01526		0
GLYCLTDy	[c]glx + h + nadph --> glyclt + nadp		0				0	-73.1112	4.6968		0
GLYCLTDx	[c]glx + h + nadh --> glyclt + nad		0				0	-73.0792	9.91907		0
PRPPS	[c]atp + r5p <==> amp + h + prpp		0				0	-25.2457	4.78683		0
ACACT1r	[c](2) accoa <==> aacoa + coa		0				0	-30.1448	84.0161		0
ADA	[c]adn + h + h2o --> ins + nh4		0				0	-57.1615	-27.6264		0
ADNK1	[c]adn + atp --> adp + amp + h		0				0	-23.1687	-21.1788		0
ADK1	[c]amp + atp <==> (2) adp		0				0	-4.67999	-2.69016		0
DADK	[c]atp + damp <==> adp + dadp		0				0	-0.934104	1.05572		0
ADK4	[c]amp + itp <==> adp + idp		0				0	-4.99635	-3.00652		0
ADK3	[c]amp + gtp <==> adp + gdp		0				0	-5.20287	-3.21304		0
AMPN	[c]amp + h2o --> ade + r5p		0				0	-34.8541	-33.3618		0
ADPT	[c]ade + prpp --> amp + ppi		0				0	-37.5901	3.36116		0
ADNCYC	[c]atp --> camp + ppi		0				0	-38.448	-26.0371		0
GK1	[c]atp + gmp <==> adp + gdp		0				0	-1.60998	0.379844		0
XPPT	[c]prpp + xan --> ppi + xmp		0				0	-69.0713	27.9654		0
HXPRT	[c]hxan + prpp --> imp + ppi		0				0	-43.6012	-2.64998		0
GUAPRT	[c]gua + prpp --> gmp + ppi		0				0	-41.2567	-0.305476		0
INSK	[c]atp + ins --> adp + h + imp		0				0	-24.5482	-22.5584		0
GSNK	[c]atp + gsn --> adp + gmp + h		0				0	-26.3885	-24.3987		0
NTPP5	[c]datp + h2o --> damp + h + ppi		0				0	-70.4627	-58.0517		0
NTPP6	[c]atp + h2o --> amp + h + ppi		0				0	-67.6573	-55.2463		0
NTPP2	[c]gtp + h2o --> gmp + h + ppi		0				0	-71.2502	-58.8392		0
NDPK1	[c]atp + gdp <==> adp + gtp		0				0	-0.472033	1.51779		0
NDPK8	[c]atp + dadp <==> adp + datp		0				0	-1.93547	0.0543591		0
RNDR1	[c]adp + trdrd --> dadp + h2o + trdox		0				0	-99.3041	-41.2288		0
RNTR1	[c]atp + trdrd --> datp + h2o + trdox		0				0	-100.245	-42.1693		0
NTD6	[c]damp + h2o --> dad-2 + pi		0				0	-40.2969	-5.55119		0
NTD7	[c]amp + h2o --> adn + pi		0				0	-34.7084	-28.0055		0
NTD9	[c]gmp + h2o --> gsn + pi		0				0	-31.4886	-24.7856		0
NTD11	[c]h2o + imp --> ins + pi		0				0	-33.3288	-26.6259		0
NTD10	[c]h2o + xmp --> pi + xtsn		0				0	-59.266	3.52244		0
PUNP5	[c]ins + pi <==> hxan + r1p		0				0	-8.08843	27.1547		0
PUNP2	[c]dad-2 + pi <==> 2dr1p + ade		0				0	-10.1987	25.0445		0
PUNP1	[c]adn + pi <==> ade + r1p		0				0	-12.72	22.5232		0
PUNP3	[c]gsn + pi <==> gua + r1p		0				0	-12.2732	22.97		0
PUNP7	[c]pi + xtsn <==> r1p + xan		0				0	-40.8094	50.5193		0
GUAD	[c]gua + h + h2o --> nh4 + xan		0				0	-71.9201	-14.3422		0
ADD	[c]ade + h + h2o --> hxan + nh4		0				0	-52.53	-22.9949		0
ATPS4r	adp[c] + (4) h[e] + pi[c] <==> atp[c] + (3) h[c] + h2o[c]		0				0	-16.379	-9.67606		0
CYTBD	(2) h[c] + (0.5) o2[c] + q8h2[c] --> (2) h[e] + h2o[c] + q8[c]		0				0	1.14161	63.9301		0
CYTBO3	(2.5) h[c] + (0.5) o2[c] + q8h2[c] --> (2.5) h[e] + h2o[c] + q8[c]		0				0	5.70804	68.4965		0
LDH_D2	[c]lac-D + q8 --> pyr + q8h2		0				0	-102.55	11.6104		0
FDH2	for[c] + (3) h[c] + q8[c] + h2o[c]--> co2tot[c] + (2) h[e] + q8h2[c]		0				0	-52.514	44.5227		0
G3PD5	[c]glyc3p + q8 --> dhap + q8h2		0				0	-54.7986	3.27678		0
HYD1	(2) h[c] + h2[c] + q8[c] --> (2) h[e] + q8h2[c]		0				0	1.14161	86.7622		0
NO3R1	(2) h[c] + no3[c] + q8h2[c] --> (2) h[e] + h2o[c] + no2[c] + q8[c]		0				0	-38.8147	75.3462		0
NADH5	[c]h + nadh + q8 --> nad + q8h2		0				0	-100.649	-17.6509		0
NTRIR2x	[c](5) h + (3) nadh + no2 --> (2) h2o + (3) nad + nh4		0				0	-408.495	-273.662		0
NADH6	(4.5) h[c] + nadh[c] + q8[c] --> (3.5) h[e] + nad[c] + q8h2[c]		0				0	-66.2133	16.7849		0
THD2	h[e] + nadh[c] + nadp[c] --> h[c] + nad[c] + nadph[c]		0				0	-29.8604	16.7849		0
POX	[c](2) h2o + pyr + q8 --> ac + co2tot + q8h2		0				0	-218.427	-92.8497		0
SUCD4	[c]fadh2 + q8 <==> fad + q8h2		0				0	-46.217	39.9011		0
TEST_NADTRHD	[c]nad + nadph --> nadh + nadp		0				0	-25.9498	20.6955		0
TRDR	[c]h + nadph + trdox --> nadp + trdrd		0				0	-37.5933	40.2147		0
PGL	[c]6pgl + h2o --> 6pgc + h		1				0	-52.0437	-23.006		1
EDA	[c]2ddg6p --> g3p + pyr		0				0	-51.4785	34.1422		0
EDD	[c]6pgc --> 2ddg6p + h2o		0				0	-53.5345	-24.4969		0
GND	[c]6pgc + nadp + h2o --> co2tot + nadph + ru5p-D		1				0	-21.3504	11.7882		1
RPE	[c]ru5p-D <==> xu5p-D		1				0	-19.9218	9.11589		1
RPI	[c]r5p <==> ru5p-D		1				0	3.33222	4.32713		1
TALA	[c]g3p + s7p <==> e4p + f6p		1				0	-29.2224	28.8529		1
TKT1	[c]r5p + xu5p-D <==> g3p + s7p		1				0	-27.2165	30.8588		1
TKT2	[c]e4p + xu5p-D <==> f6p + g3p		1				0	-62.2972	23.8209		1
G6PDH2r	[c]g6p + nadp <==> 6pgl + h + nadph		1				0	-40.5721	9.19314		1
GMPS2	[c]atp + gln-L + h2o + xmp --> amp + glu-L + gmp + (2) h + ppi		0				0	-71.6997	-29.2561		0
IMPD	[c]h2o + imp + nad --> h + nadh + xmp		0				0	368.468	423.424		0
GMPR	[c]gmp + (2) h + nadph --> imp + nadp + nh4		0				0	-466.608	-416.345		0
ACKr	[c]ac + atp <==> actp + adp		0				0	-18.4587	39.6166		0
ACS	[c]ac + atp + coa --> accoa + amp + ppi		0				0	-39.78	58.2516		0
ADHEr	[c]accoa + (2) h + (2) nadh <==> coa + etoh + (2) nad		0				0	-82.6188	54.8375		0
LDH_D	[c]lac-D + nad <==> h + nadh + pyr		0				0	-27.8191	55.1792		0
FHL	[c]for + h + h2o --> co2tot + h2		0				0	-26.7392	41.7573		0
PTAr	[c]accoa + pi <==> actp + coa		0				0	-52.2423	39.0863		0
PFL	[c]coa + pyr --> accoa + for		0				0	-67.7061	46.4548		0
THRAr	[c]thr-L <==> acald + gly		0				0	-28.1479	1.38725		0
O2t	o2[e] <==> o2[c]		0				0	-11.4161	11.4161		0
H2Ot	h2o[e] <==> h2o[c]		0				0	0	0		0
DHQD	[c]3dhq <==> 3dhsk + h2o		0				1	-26.6678	0		1
SHK3Dr	[c]3dhsk + h + nadph <==> nadp + skm		0				1	-22.8911	0		1
TRPAS2	[c]h2o + trp-L <==> indole + nh4 + pyr		0				0	-68.6467	17.4713		0
TRPS2	[c]indole + ser-L --> h2o + trp-L		0				0	-61.5234	-31.9883		0
ATPM	[c]atp + h2o --> adp + h + pi		0				0	-56.8822	-50.1792		0
CAT	[c](2) h2o2 --> (2) h2o + o2		0				0	-201.336	-132.84		0
LEUTAi	[c]4mop + glu-L --> akg + leu-L		0	-42.0273	5.75355		1	-42.0273	0		1

## Sheet: Hiller Data
Concentrations used for anNET analysis of metabolome data from Hiller et al, Biotechnol Lett 2007 29:1169
Error 10%
Identifier in Hiller et al.	Identifier in iJR904	Average (mM)	Error (mM)
NADP	nadp	0.1	0.01
NADP	nad	0.08	0.008
FAD	fad	0.05	0.005
ATP	atp	0.3	0.03
ADP	adp	0.13	0.013
Glucose-6-P	g6p	0.18	0.018
Fructose-6-P	f6p	0.08	0.008
Fructose-1,6-bisP	fdp	0.23	0.023
Glyceraldehyde-3-P	g3p	0.2	0.02
Dyhydroxyacetone-P	dhap	0.64	0.064
Phosphoenolpyruvate	pep	0.36	0.036
Pyruvate	pyr	0.51	0.051
Acetyl-CoA	accoa	0.17	0.017
		Min (mM)	Max (mM)
AMP	amp	1e-07	0.17		Not detected: Values set according to the detection limit
cAMP	camp	1e-07	0.03		Not detected: Values set according to the detection limit
Further assumptions		Min (mM)	Max (mM)
	co2tot[c]	1	100
	co2tot[e]	1	100
	o2[c]	0.001	0.1
	o2[e]	0.001	0.1
	pi[c]	1	10
	ppi[c]	1	100

## Sheet: Hiller Info
	CCM	MINIMUM SET	CCM + MINIMUM SET
Version		anNET 1.0.14
Date		2007-09-14 17:16:26
Model		Ecoli_JR904.xls
Data		WBotz.xls
Thermo		Alberty_ext.xls
Solver		Lindo reduced
Time elapsed		1899-12-31 00:00:06
Original size
Metabolites		762
Reactions		923
Reduced model
Metabolites		147
Reactions		166
Sums		0
Ratios		0

## Sheet: Hiller concentrations
	INPUT			CCM			MINIMUM SET			CCM + MINIMUM SET
Metabolite	Range Min	Range Max		Optim Min	Optim Max		Optim Min	Optim Max		Optim Min	Optim Max
13dpg[c]	0.0001	10					0.0001	10
2ddg6p[c]	0.0001	10					0.0001	10
2dr1p[c]	0.0001	10					0.0001	10
2dr5p[c]	0.0001	10					0.0001	10
2pg[c]	0.0001	10					0.0001	10
3dhq[c]	0.0001	10					0.0001	10
3dhsk[c]	0.0001	10					0.0001	10
3pg[c]	0.0001	10					0.0001	10
3php[c]	0.0001	10					0.0001	10
4mop[c]	0.0001	10					0.0001	10
6pgc[c]	0.0001	10					0.0001	10
6pgl[c]	0.0001	10					0.0001	10
aacoa[c]	0.0001	10					0.0001	10
acac[c]	0.0001	10					0.0001	10
acald[c]	0.0001	10					0.0001	10
accoa[c]	0.153	0.187					0.153	0.187
actp[c]	0.0001	10					0.0001	10
ac[c]	0.0001	10					0.0001	10
ade[c]	0.0001	10					0.0001	10
adn[c]	0.0001	10					0.0001	10
adp[c]	0.117	0.143					0.117	0.143
akg[c]	0.0001	10					0.0001	10
ala-L[c]	0.0001	10					0.0001	10
amp[c]	1e-07	0.17					1e-07	0.17
aps[c]	0.0001	10					0.0001	10
ara5p[c]	0.0001	10					0.0001	10
arab-L[c]	0.0001	10					0.0001	10
asn-L[c]	0.0001	10					0.0001	10
asp-L[c]	0.0001	10					0.0001	10
atp[c]	0.27	0.33					0.27	0.33
but[c]	0.0001	10					0.0001	10
camp[c]	1e-07	0.03					1e-07	0.03
cit[c]	0.0001	10					0.0001	10
co2tot[c]	1	100					1	100
co2tot[e]	1	100					1	100
coa[c]	0.0001	10					0.0001	10
cys-L[c]	0.0001	10					0.0001	10
dad-2[c]	0.0001	10					0.0001	10
dadp[c]	0.0001	10					0.0001	10
damp[c]	0.0001	10					0.0001	10
datp[c]	0.0001	10					0.0001	10
dhap[c]	0.576	0.704					0.576	0.704
dha[c]	0.0001	10					0.0001	10
e4p[c]	0.0001	10					0.0001	10
etoh[c]	0.0001	10					0.0001	10
f6p[c]	0.072	0.088					0.072	0.088
fadh2[c]	0.0001	10					0.0001	10
fad[c]	0.045	0.055					0.045	0.055
fdp[c]	0.207	0.253					0.207	0.253
for[c]	0.0001	10					0.0001	10
fru[c]	0.0001	10					0.0001	10
fum[c]	0.0001	10					0.0001	10
g1p[c]	0.0001	10					0.0001	10
g3p[c]	0.18	0.22					0.18	0.22
g6p[c]	0.162	0.198					0.162	0.198
gal1p[c]	0.0001	10					0.0001	10
gdp[c]	0.0001	10					0.0001	10
glc-D[c]	0.0001	10					0.0001	10
gln-L[c]	0.0001	10					0.0001	10
glu-L[c]	0.0001	10					0.0001	10
glx[c]	0.0001	10					0.0001	10
glyald[c]	0.0001	10					0.0001	10
glyc-R[c]	0.0001	10					0.0001	10
glyc3p[c]	0.0001	10					0.0001	10
glyclt[c]	0.0001	10					0.0001	10
glyc[c]	0.0001	10					0.0001	10
gly[c]	0.0001	10					0.0001	10
gmp[c]	0.0001	10					0.0001	10
gsn[c]	0.0001	10					0.0001	10
gthox[c]	0.0001	10					0.0001	10
gthrd[c]	0.0001	10					0.0001	10
gtp[c]	0.0001	10					0.0001	10
gua[c]	0.0001	10					0.0001	10
h2o2[c]	0.0001	10					0.0001	10
h2o[c]	1000	1000					1000	1000
h2o[e]	1000	1000					1000	1000
h2s[c]	0.0001	10					0.0001	10
h2[c]	0.0001	10					0.0001	10
hpyr[c]	0.0001	10					0.0001	10
hxan[c]	0.0001	10					0.0001	10
h[c]	1000	1000					1000	1000
h[e]	1000	1000					1000	1000
icit[c]	0.0001	10					0.0001	10
idp[c]	0.0001	10					0.0001	10
ile-L[c]	0.0001	10					0.0001	10
imp[c]	0.0001	10					0.0001	10
indole[c]	0.0001	10					0.0001	10
ins[c]	0.0001	10					0.0001	10
itp[c]	0.0001	10					0.0001	10
lac-D[c]	0.0001	10					0.0001	10
lcts[c]	0.0001	10					0.0001	10
leu-L[c]	0.0001	10					0.0001	10
mal-L[c]	0.0001	10					0.0001	10
malt[c]	0.0001	10					0.0001	10
man1p[c]	0.0001	10					0.0001	10
man6p[c]	0.0001	10					0.0001	10
met-L[c]	0.0001	10					0.0001	10
mmcoa-R[c]	0.0001	10					0.0001	10
mmcoa-S[c]	0.0001	10					0.0001	10
mnl1p[c]	0.0001	10					0.0001	10
nadh[c]	0.0001	10					0.0001	10
nadph[c]	0.0001	10					0.0001	10
nadp[c]	0.09	0.11					0.09	0.11
nad[c]	0.072	0.088					0.072	0.088
nh4[c]	0.0001	10					0.0001	10
no2[c]	0.0001	10					0.0001	10
no3[c]	0.0001	10					0.0001	10
o2[c]	0.001	0.1					0.001	0.1
o2[e]	0.001	0.1					0.001	0.1
oaa[c]	0.0001	10					0.0001	10
pep[c]	0.324	0.396					0.324	0.396
phe-L[c]	0.0001	10					0.0001	10
pi[c]	1	10					1	10
ppcoa[c]	0.0001	10					0.0001	10
ppi[c]	1	100					1	100
prpp[c]	0.0001	10					0.0001	10
pser-L[c]	0.0001	10					0.0001	10
pyr[c]	0.459	0.561					0.459	0.561
q8h2[c]	0.0001	10					0.0001	10
q8[c]	0.0001	10					0.0001	10
r1p[c]	0.0001	10					0.0001	10
r5p[c]	0.0001	10					0.0001	10
rib-D[c]	0.0001	10					0.0001	10
ru5p-D[c]	0.0001	10					0.0001	10
ru5p-L[c]	0.0001	10					0.0001	10
s7p[c]	0.0001	10					0.0001	10
sbt6p[c]	0.0001	10					0.0001	10
ser-L[c]	0.0001	10					0.0001	10
skm[c]	0.0001	10					0.0001	10
so3[c]	0.0001	10					0.0001	10
so4[c]	0.0001	10					0.0001	10
succoa[c]	0.0001	10					0.0001	10
succ[c]	0.0001	10					0.0001	10
thr-L[c]	0.0001	10					0.0001	10
trdox[c]	0.0001	10					0.0001	10
trdrd[c]	0.0001	10					0.0001	10
tre[c]	0.0001	10					0.0001	10
trp-L[c]	0.0001	10					0.0001	10
tyr-L[c]	0.0001	10					0.0001	10
urea[c]	0.0001	10					0.0001	10
val-L[c]	0.0001	10					0.0001	10
xan[c]	0.0001	10					0.0001	10
xmp[c]	0.0001	10					0.0001	10
xtsn[c]	0.0001	10					0.0001	10
xu5p-D[c]	0.0001	10					0.0001	10
xyl-D[c]	0.0001	10					0.0001	10
xylu-D[c]	0.0001	10					0.0001	10

[truncated: 5 more sheets: Hiller DrG, Schaub Data, Schaub Info, Schaub concentrations, Schaub DrG]
