# Supplementary material for: anNET: a tool for network-embedded thermodynamic analysis of quantitative metabolome data
Source: BMC Bioinformatics. 2008 Apr 16;9:199. doi: 10.1186/1471-2105-9-199 (PMC2375130; doi:10.1186/1471-2105-9-199)
Supplement: Additional file 5 — Troubleshooting of Ishii data set. [file 1471-2105-9-199-S5.xls]

## Sheet: Sheet1
Aditional file 5
Troubleshooting of metabolome dataset by Ishii et al. Science 2007
Content
NF Logs	Logs of non feasible system
Ishii no Ru5pD Info	anNET results for analysis of complete dataset after removal of measured concentrations for ru5p-D
Ishii no Ru5pD Log
Ishii no Ru5pD conc
Ishii no Ru5pD DrG
Ishii no R5p Info	anNET results for analysis of complete dataset after removal of measured concentrations for r5p
Ishii no R5p Log
Ishii no R5p conc
Ishii no R5p DrG
Ishii no RPI Info	anNET results for analysis of complete dataset after removal of direction constrain on RPI
Ishii no RPI Log
Ishii no RPI conc
Ishii no RPI DrG

## Sheet: NF Logs
Troubleshooting Logs
Original model
	anNET 1.0.14
	- parse compartments from Ecoli_JR904.xls
	- parse reactions from Ecoli_JR904.xls
	- parse concentrations from Keio.xls
	invalid lower conc for dcmp
	invalid lower conc for pyr
	- parse flux directions from Keio.xls
	- System infeasible
	- Check conflicts
	Stage 1: Check concs (151): 1 20 40 60 80 100 120 140
	bad one: ru5p-D[c]
	conflict with conc of r5p[c]
	conflict with dir of ME2: [c]mal-L + nadp + h2o --> co2tot + nadph + pyr
	conflict with dir of ICDHyr: [c]icit + nadp + h2o <==> akg + co2tot + nadph
	conflict with dir of RPI: [c]r5p <==> ru5p-D
After removal of ME2 direction from flux directions
	anNET 1.0.14
	- parse compartments from Ecoli_JR904.xls
	- parse reactions from Ecoli_JR904.xls
	- parse concentrations from Keio.xls
	invalid lower conc for dcmp
	invalid lower conc for pyr
	- parse flux directions from Keio.xls
	- System infeasible
	- Check conflicts
	Stage 1: Check concs (151): 1 20 40 60 80 100 120 140
	bad one: ru5p-D[c]
	conflict with conc of r5p[c]
	conflict with dir of ICDHyr: [c]icit + nadp + h2o <==> akg + co2tot + nadph
	conflict with dir of RPI: [c]r5p <==> ru5p-D
After removal of ME2 and ICDHyr directions from flux directions
	anNET 1.0.14
	- parse compartments from Ecoli_JR904.xls
	- parse reactions from Ecoli_JR904.xls
	- parse concentrations from Keio.xls
	invalid lower conc for dcmp
	invalid lower conc for pyr
	- parse flux directions from Keio.xls
	- System infeasible
	- Check conflicts
	Stage 1: Check concs (151): 1 20 40 60 80 100 120 140
	bad one: ru5p-D[c]
	conflict with conc of r5p[c]
	conflict with dir of RPI: [c]r5p <==> ru5p-D
After removal of RPI direction from flux directions
	anNET 1.0.14
	- parse compartments from Ecoli_JR904.xls
	- parse reactions from Ecoli_JR904.xls
	- parse concentrations from Keio.xls
	invalid lower conc for dcmp
	invalid lower conc for pyr
	- parse flux directions from Keio.xls
	- System feasible

## Sheet: Ishii no Ru5pD info
Informations on Ishii no Ru5pD
Version	anNET 1.0.14
Date	2007-09-18 09:26:32
Model	Ecoli_JR904.xls
Data	Keio.xls
Thermo	Alberty_ext.xls
Solver	Lindo reduced
Time elapsed	1899-12-31 00:00:31
Original size
Metabolites	762
Reactions	923
Reduced model
Metabolites	147
Reactions	166
Sums	1
Ratios	3

## Sheet: Ishii no Ru5pD log
- parse compartments from Ecoli_JR904.xls
- parse reactions from Ecoli_JR904.xls
- parse concentrations from Keio.xls
invalid lower conc for dcmp
invalid lower conc for pyr
- parse flux directions from Keio.xls
- transporter found: (ATPS4r) adp[c] + (4) h[e] + pi[c] <==> atp[c] + (3) h[c] + h2o[c]
- process: h [c>e]
correct for PMT: rhs by -27.3986, z_trans by 3
correct for membrane pot (z_trans = 3) rhs by 0
- TOT rhs = -27.3986
- transporter found: (CYTBD) (2) h[c] + (0.5) o2[c] + q8h2[c] --> (2) h[e] + h2o[c] + q8[c]
- process: h [c>e]
correct for PMT: rhs by 18.2657, z_trans by -2
correct for membrane pot (z_trans = -2) rhs by 0
- TOT rhs = 18.2657
- transporter found: (CYTBO3) (2.5) h[c] + (0.5) o2[c] + q8h2[c] --> (2.5) h[e] + h2o[c] + q8[c]
- process: h [c>e]
correct for PMT: rhs by 22.8322, z_trans by -2.5
correct for membrane pot (z_trans = -2.5) rhs by 0
- TOT rhs = 22.8322
- transporter found: (FDH2) for[c] + (3) h[c] + q8[c] + h2o[c]--> co2tot[c] + (2) h[e] + q8h2[c]
- process: h [c>e]
correct for PMT: rhs by -18.2657, z_trans by 2
correct for membrane pot (z_trans = 2) rhs by 0
- TOT rhs = -18.2657
- transporter found: (HYD1) (2) h[c] + h2[c] + q8[c] --> (2) h[e] + q8h2[c]
- process: h [c>e]
correct for PMT: rhs by 18.2657, z_trans by -2
correct for membrane pot (z_trans = -2) rhs by 0
- TOT rhs = 18.2657
- transporter found: (NO3R1) (2) h[c] + no3[c] + q8h2[c] --> (2) h[e] + h2o[c] + no2[c] + q8[c]
- process: h [c>e]
correct for PMT: rhs by 18.2657, z_trans by -2
correct for membrane pot (z_trans = -2) rhs by 0
- TOT rhs = 18.2657
- transporter found: (NADH6) (4.5) h[c] + nadh[c] + q8[c] --> (3.5) h[e] + nad[c] + q8h2[c]
- process: h [c>e]
correct for PMT: rhs by -31.965, z_trans by 3.5
correct for membrane pot (z_trans = 3.5) rhs by 0
- TOT rhs = -31.965
- transporter found: (THD2) h[e] + nadh[c] + nadp[c] --> h[c] + nad[c] + nadph[c]
- process: h [c>e]
correct for PMT: rhs by -9.1329, z_trans by 1
correct for membrane pot (z_trans = 1) rhs by 0
- TOT rhs = -9.1329
- transporter found: (O2t) o2[e] <==> o2[c]
- process: o2 [c>e]
- transporter found: (CO2t) co2tot[e] + h2o[c] <==> co2tot[c] + h2o[e]
- process: co2tot [c>e]
problem: charge state not specified for transport of co2tot
- process: h2o [c>e]
- transporter found: (H2Ot) h2o[e] <==> h2o[c]
- process: h2o [c>e]

## Sheet: Ishii no Ru5pD conc
Metabolite	Range Min	Range Max	Optim Min	Optim Max
ile-L+ leu-L	0.128776	0.157392	0.128776	0.157392
atp + (0.5) adp / atp + adp + amp	0.01	1	0.376365	0.451172
nadh/nad	1e-06	10	0.000287645	0.00963454
nadph/nadp	1e-06	10	0.00233727	10
13dpg[c]	0.0001	10	0.00572863	0.637401
2ddg6p[c]	0.0001	10	0.0001	10
2dr1p[c]	0.0228181	0.0278888	0.0228181	0.0278888
2dr5p[c]	0.0001	10	0.0001	10
2pg[c]	0.0001	10	0.00309488	0.0200507
3dhq[c]	0.0001	10	0.0001	10
3dhsk[c]	0.0001	10	0.0001	10
3pg[c]	0.189406	0.231496	0.189406	0.231496
3php[c]	0.0001	10	0.0001	0.0033451
4mop[c]	0.0001	10	0.0001	10
6pgc[c]	0.00807834	0.00987353	0.00807834	0.00987353
6pgl[c]	0.0001	10	0.0001	10
aacoa[c]	0.0001	10	0.0001	10
acac[c]	0.0001	10	0.0001	10
acald[c]	0.0001	10	0.0001	10
accoa[c]	0.0001	10	0.0001	10
actp[c]	0.0001	10	0.0001	10
ac[c]	0.0001	10	0.0001	10
ade[c]	0.0915376	0.111879	0.0915376	0.111879
adn[c]	0.0991471	0.12118	0.0991471	0.12118
adp[c]	0.286685	0.350393	0.286685	0.350393
akg[c]	0.0663965	0.0811513	0.0663965	0.0811513
ala-L[c]	0.163316	0.199608	0.163316	0.199608
amp[c]	0.481873	0.588956	0.481873	0.588956
aps[c]	0.0001	10	0.0001	10
ara5p[c]	0.0001	10	0.0001	0.116684
arab-L[c]	0.0001	10	0.0001	10
asn-L[c]	0.0529933	0.0647696	0.0529933	0.0647696
asp-L[c]	0.150801	0.184313	0.150801	0.184313
atp[c]	0.298602	0.364958	0.298602	0.364958
but[c]	0.0001	10	0.0001	10
camp[c]	0.00148538	0.00181547	0.00148538	0.00181547
cit[c]	0.0001	10	0.00146199	10
co2tot[c]	1	100	1	100
co2tot[e]	1	100	1	100
coa[c]	0.0001	10	0.0001	10
cys-L[c]	0.0001	10	0.0001	10
dad-2[c]	0.0001	10	0.0001	10
dadp[c]	0.012486	0.0152606	0.012486	0.0152606
damp[c]	0.00463129	0.00566047	0.00463129	0.00566047
datp[c]	0.00889882	0.0108763	0.00889882	0.0108763
dhap[c]	0.244037	0.298268	0.244037	0.298268
dha[c]	0.0001	10	0.0001	10
e4p[c]	0.0001	10	0.0001	0.0178711
etoh[c]	0.0001	10	0.0001	10
f6p[c]	0.0544162	0.0665087	0.0544162	0.0665087
fadh2[c]	0.0001	10	0.0001	0.0149889
fad[c]	0.0136278	0.0166562	0.0136278	0.0166562
fdp[c]	0.130975	0.16008	0.130975	0.16008
for[c]	0.0001	10	0.0001	10
fru[c]	0.0001	10	0.0001	10
fum[c]	0.11555	0.141228	0.11555	0.141228
g1p[c]	0.0691651	0.0845351	0.0691651	0.0845351
g3p[c]	0.0001	10	0.000121977	0.0135719
g6p[c]	0.253295	0.309583	0.253295	0.309583
gal1p[c]	0.0001	10	0.0001	10
gdp[c]	0.107416	0.131286	0.107416	0.131286
glc-D[c]	0.0001	10	0.0001	10
gln-L[c]	0.141147	0.172513	0.141147	0.172513
glu-L[c]	2.13724	2.61218	2.13724	2.61218
glx[c]	0.0001	10	0.0001	10
glyald[c]	0.0001	10	0.0001	10
glyc-R[c]	0.0001	10	0.0001	10
glyc3p[c]	0.140077	0.171206	0.140077	0.171206
glyclt[c]	0.0001	10	0.0001	10
glyc[c]	0.0001	10	0.0001	10
gly[c]	0.155273	0.189779	0.155273	0.189779
gmp[c]	0.0531571	0.0649698	0.0531571	0.0649698
gsn[c]	0.035709	0.0436444	0.035709	0.0436444
gthox[c]	0.227179	0.277663	0.227179	0.277663
gthrd[c]	0.0001	10	0.0001	10
gtp[c]	0.130788	0.159852	0.130788	0.159852
gua[c]	0.0396877	0.0485071	0.0396877	0.0485071
h2o2[c]	0.0001	10	0.0001	10
h2o[c]	1000	1000	1000	1000
h2o[e]	1000	1000	1000	1000
h2s[c]	0.0001	10	0.0001	10
h2[c]	0.0001	10	0.0001	10
hpyr[c]	0.0001	10	0.0001	10
hxan[c]	0.17282	0.211224	0.17282	0.211224
h[c]	1000	1000	1000	1000
h[e]	1000	1000	1000	1000
icit[c]	0.0001	10	0.0001	0.684002
idp[c]	0.0438508	0.0535954	0.0438508	0.0535954
ile-L[c]	0.0001	0.157392	0.0001	0.157092
imp[c]	0.0882707	0.107886	0.0882707	0.107886
indole[c]	0.0001	10	0.0001	10
ins[c]	0.028616	0.0349751	0.028616	0.0349751
itp[c]	0.0480172	0.0586877	0.0480172	0.0586877
lac-D[c]	0.0001	10	0.0001	10
lcts[c]	0.0001	10	0.0001	10
leu-L[c]	0.0001	0.157392	0.0001	0.157215
mal-L[c]	0.307134	0.375386	0.307134	0.375386
malt[c]	0.0001	10	0.0001	10
man1p[c]	0.0001	10	0.0001	10
man6p[c]	0.0001	10	0.0001	10
met-L[c]	0.0147556	0.0180346	0.0147556	0.0180346
mmcoa-R[c]	0.0001	10	0.0001	10
mmcoa-S[c]	0.0001	10	0.0001	10
mnl1p[c]	0.0001	10	0.0001	10
nadh[c]	0.0001	10	0.0001	0.0033451
nadph[c]	0.0001	10	0.0001	0.427849
nadp[c]	0.0350058	0.0427849	0.0350058	0.0427849
nad[c]	0.284072	0.347199	0.284072	0.347199
nh4[c]	0.0001	10	0.0001	10
no2[c]	0.0001	10	0.0001	10
no3[c]	0.0001	10	0.0001	10
o2[c]	0.001	0.1	0.001	0.1
o2[e]	0.001	0.1	0.001	0.1
oaa[c]	0.0001	10	0.0001	0.0385085
pep[c]	0.0162743	0.0198908	0.0162743	0.0198908
phe-L[c]	0.0402524	0.0491974	0.0402524	0.0491974
pi[c]	1	10	1	10
ppcoa[c]	0.0001	10	0.0001	10
ppi[c]	1	100	1	100
prpp[c]	0.0001	10	0.0001	10
pser-L[c]	0.0001	10	0.0001	1.87558
pyr[c]	0.0001	10	0.0001	10
q8h2[c]	0.0001	10	0.0001	10
q8[c]	0.0001	10	0.0001	10
r1p[c]	0.0001	10	0.0001	10
r5p[c]	0.0339862	0.0415386	0.0339862	0.0415386
rib-D[c]	0.0001	10	0.0001	10
ru5p-D[c]	0.0001	10	0.000108853	0.0345036
ru5p-L[c]	0.0001	10	0.0001	10
s7p[c]	0.163519	0.199856	0.163519	0.199856
sbt6p[c]	0.167229	0.204391	0.167229	0.204391
ser-L[c]	0.183359	0.224105	0.183359	0.224105
skm[c]	0.0001	10	0.0001	10
so3[c]	0.0001	10	0.0001	10
so4[c]	0.0001	10	0.0001	10
succoa[c]	0.0001	10	0.0001	10
succ[c]	0.0843244	0.103063	0.0843244	0.103063
thr-L[c]	0.0634313	0.0775272	0.0634313	0.0775272
trdox[c]	0.0001	10	0.0001	10
trdrd[c]	0.0001	10	0.0001	10
tre[c]	0.0001	10	0.0001	10
trp-L[c]	0.00834006	0.0101934	0.00834006	0.0101934
tyr-L[c]	0.0209388	0.0255919	0.0209388	0.0255919
urea[c]	0.0001	10	0.0001	10
val-L[c]	0.0902876	0.110351	0.0902876	0.110351
xan[c]	0.0001	10	0.0001	10
xmp[c]	0.0001	10	0.0001	10
xtsn[c]	0.0001	10	0.0001	10
xu5p-D[c]	0.0001	10	0.000208053	0.0659474
xyl-D[c]	0.0001	10	0.0001	10
xylu-D[c]	0.0001	10	0.0001	10

## Sheet: Ishii no Ru5pD DrG
Reaction	Extended	Model dir	Data dir	Transporter	Partial data	RHS	delta r G Min	delta r G Max
ALATA_L	[c]akg + ala-L <==> glu-L + pyr	0	0	0	0	0	-14.7365	15.2961
ASNN	[c]asn-L + h2o --> asp-L + nh4	1	0	0	0	0	-51.4257	-21.8906
ASNS2	[c]asp-L + atp + nh4 --> amp + asn-L + h + ppi	1	0	0	0	0	-45.7667	-3.82061
ASNS1	[c]asp-L + atp + gln-L + h2o --> amp + asn-L + glu-L + h + ppi	1	0	0	0	0	-63.9232	-49.5224
ASPT	[c]asp-L --> fum + nh4	1	0	0	0	0	-29.2114	0.323735
ASPTA	[c]akg + asp-L <==> glu-L + oaa	0	0	0	0	0	-12.0502	4.2006
A5PISO	[c]ru5p-D <==> ara5p	0	1	0	0	0	-17.5066	0
MME	[c]mmcoa-R <==> mmcoa-S	0	0	0	0	0	-28.5402	28.5402
ALCD19	[c]glyald + h + nadh <==> glyc + nad	0	0	0	0	0	-50.9727	14.8091
ALDD2x	[c]acald + h2o + nad --> ac + (2) h + nadh	1	0	0	0	0	-110.166	-44.3844
RBP4E	[c]ru5p-L <==> xu5p-D	0	0	0	0	0	-28.3299	14.4862
ACACCT	[c]acac + accoa --> aacoa + ac	1	0	0	0	0	-49.5594	64.6014
PMANM	[c]man1p <==> man6p	0	0	0	0	0	-33.8502	23.2302
PPM2	[c]2dr1p <==> 2dr5p	0	0	0	0	0	-22.039	6.99866
PPM	[c]r1p <==> r5p	0	0	0	0	0	-22.1714	6.86624
DRPA	[c]2dr5p --> acald + g3p	1	0	0	0	0	-47.5969	21.1642
DHAPT	[c]dha + pep --> dhap + pyr	1	0	0	0	0	-73.3146	-15.2393
GLYCTO2	[c]glyclt + q8 --> glx + q8h2	1	0	0	0	0	-84.6504	29.5104
GLYCDx	[c]glyc + nad --> dha + h + nadh	1	0	0	0	0	-25.7891	39.9927
GLYK	[c]atp + glyc --> adp + glyc3p + h	1	0	0	0	0	-52.6884	-22.6559
G3PD2	[c]glyc3p + nadp <==> dhap + h + nadph	0	0	0	0	0	25.1551	46.8775
MAN6PI	[c]man6p <==> f6p	0	0	0	0	0	-13.837	15.2007
ACALDi	[c]acald + coa + nad --> accoa + h + nadh	1	0	0	0	0	-53.7486	40.5734
M1PD	[c]mnl1p + nad <==> f6p + h + nadh	0	0	0	0	0	-23.8479	13.8912
PGMT	[c]g1p <==> g6p	0	0	0	0	0	-4.33899	-3.34408
RBK	[c]atp + rib-D --> adp + h + r5p	1	0	0	0	0	-38.503	-8.47044
MMM2	[c]succoa --> mmcoa-R	1	0	0	0	0	-21.3002	35.7802
SBTPD	[c]nad + sbt6p <==> f6p + h + nadh	0	0	0	0	0	-14.6943	-4.99797
TREH	[c]h2o + tre --> (2) glc-D	1	0	0	0	0	-80.3465	5.27413
XYLI2i	[c]fru --> glc-D	1	0	0	0	0	-28.9302	28.1502
XYLI1	[c]xyl-D <==> xylu-D	0	0	0	0	0	-24.2002	32.8802
XYLK	[c]atp + xylu-D --> adp + h + xu5p-D	1	0	0	0	0	-57.1366	-14.3204
HPYRRx	[c]h + hpyr + nadh --> glyc-R + nad	1	0	0	0	0	-45.9727	19.8091
HPYRRy	[c]h + hpyr + nadph --> glyc-R + nadp	1	0	0	0	0	-63.2212	14.5868
MMCD	[c]h + mmcoa-S + h2o --> co2tot + ppcoa	1	0	0	0	0	-71.9987	-3.50216
ICL	[c]icit --> glx + succ	1	1	0	0	0	-45.3375	0
MALS	[c]accoa + glx + h2o --> coa + h + mal-L	1	1	0	0	0	-88.3217	-2.20363
ME2	[c]mal-L + nadp + h2o --> co2tot + nadph + pyr	1	1	0	0	0	-53.9212	0
PPCK	[c]atp + oaa + h2o --> adp + co2tot + pep	1	1	0	0	0	-21.3357	0
PPA	[c]h2o + ppi --> h + (2) pi	1	0	0	0	0	-53.3406	-30.5084
PPC	[c]co2tot + pep --> h + oaa + pi	1	1	0	0	0	-56.8822	-29.8385
ME1	[c]mal-L + nad + h2o --> co2tot + nadh + pyr	1	1	0	0	0	-59.1435	-9.98837
ACONT	[c]cit <==> icit	0	1	0	0	0	-21.8907	0
CITL	[c]cit --> ac + oaa	1	1	0	0	0	-65.5922	-0.402885
FUM	[c]fum + h2o <==> mal-L	0	1	0	0	0	-1.67692	-0.682006
CS	[c]accoa + h2o + oaa --> cit + coa + h	1	1	0	0	0	-84.5549	0
ICDHyr	[c]icit + nadp + h2o <==> akg + co2tot + nadph	0	1	0	0	0	-45.6406	0
TEST_AKGDH	[c]akg + coa + nad + h2o --> co2tot + nadh + succoa	1	1	0	0	0	-64.8775	-4.47508
MDH	[c]mal-L + nad <==> h + nadh + oaa	0	1	0	0	0	-14.7585	0
MDH2	[c]mal-L + q8 --> oaa + q8h2	1	0	0	0	0	-89.4898	-17.6509
SUCD1i	[c]fad + succ --> fadh2 + fum	1	1	0	0	0	-12.4194	0
SUCOAS	[c]atp + coa + succ <==> adp + pi + succoa	0	-1	0	0	0	0	39.7875
NADPPPS	[c]h2o + nadp --> nad + pi	1	0	0	0	0	-33.6867	-26.9837
GTHOr	[c]gthox + h + nadph <==> (2) gthrd + nadp	0	0	0	0	0	-69.5212	8.78423
NADK	[c]atp + nad --> adp + h + nadp	1	0	0	0	0	-24.1904	-22.2006
SADT2	[c]atp + gtp + h2o + so4 --> aps + gdp + pi + ppi	1	0	0	0	0	-35.7174	39.9795
SULR	[c](3) h2o + h2s + (3) nadp <==> (5) h + (3) nadph + so3	0	0	0	0	0	22.7639	142.027
TRPAS1	[c]cys-L + h2o --> h2s + nh4 + pyr	1	0	0	0	0	-117.854	-3.69365
GLUDy	[c]glu-L + h2o + nadp <==> akg + h + nadph + nh4	0	0	0	0	0	-28.3743	21.8884
GLNS	[c]atp + glu-L + nh4 --> adp + gln-L + h + pi	1	0	0	0	0	-39.7206	-3.48254
GLUSy	[c]akg + gln-L + h + nadph --> (2) glu-L + nadp	1	0	0	0	0	-40.0449	-17.3275
GLUN	[c]gln-L + h2o --> glu-L + nh4	1	0	0	0	0	-46.6967	-17.1616
PGCD	[c]3pg + nad --> 3php + h + nadh	1	1	0	0	0	-8.70139	0
PSP_L	[c]h2o + pser-L --> pi + ser-L	1	1	0	0	0	-32.2835	-1.68679
PSERT	[c]3php + glu-L --> akg + pser-L	1	1	0	0	0	-24.3912	0
SERD_L	[c]ser-L --> nh4 + pyr	1	0	0	0	0	-101.132	-43.5546
PDH	[c]coa + nad + pyr + h2o --> accoa + co2tot + nadh	1	1	0	0	0	-87.2777	0
G1PP	[c]g1p + h2o --> glc-D + pi	1	0	0	0	0	-52.0218	-17.2761
ENO	[c]2pg <==> h2o + pep	0	1	0	0	0	-4.63199	0
FBA	[c]fdp <==> dhap + g3p	0	1	0	0	0	-16.2935	-3.61791
FBP	[c]fdp + h2o --> f6p + pi	1	0	0	0	0	-32.8545	-26.1516
F6PA	[c]f6p <==> dha + g3p	0	0	0	0	0	-34.3495	6.36886
GAPD	[c]g3p + nad + pi <==> 13dpg + h + nadh	0	1	0	0	0	-11.6807	0
HEX1	[c]atp + glc-D --> adp + g6p + h	1	0	0	0	0	-37.7396	-7.70703
PGM	[c]2pg <==> 3pg	0	-1	0	0	0	0	4.63199
PFK	[c]atp + f6p --> adp + fdp + h	1	1	0	0	0	-25.0226	-23.0327
PGI	[c]g6p <==> f6p	0	1	0	0	0	-1.15466	-0.159748
PGK	[c]3pg + atp <==> 13dpg + adp	0	-1	0	0	0	0	11.6807
PPS	[c]atp + h2o + pyr --> amp + (2) h + pep + pi	1	0	0	0	0	-43.432	-7.6914
PYK	[c]adp + h + pep --> atp + pyr	1	1	0	0	0	-39.3002	-9.26762
TPI	[c]dhap <==> g3p	0	1	0	0	0	-11.6807	0
GLYCK	[c]atp + glyc-R --> 3pg + adp + h	1	0	0	0	0	-35.0478	-5.01526
GLYCLTDy	[c]glx + h + nadph --> glyclt + nadp	1	0	0	0	0	-73.1112	4.6968
GLYCLTDx	[c]glx + h + nadh --> glyclt + nad	1	0	0	0	0	-55.8627	9.91907
PRPPS	[c]atp + r5p <==> amp + h + prpp	0	0	0	0	0	-25.2457	4.78683
ACACT1r	[c](2) accoa <==> aacoa + coa	0	0	0	0	0	-30.1448	84.0161
ADA	[c]adn + h + h2o --> ins + nh4	1	0	0	0	0	-57.1615	-27.6264
ADNK1	[c]adn + atp --> adp + amp + h	1	0	0	0	0	-23.1687	-21.1788
ADK1	[c]amp + atp <==> (2) adp	0	0	0	0	0	-4.67999	-2.69016
DADK	[c]atp + damp <==> adp + dadp	0	0	0	0	0	-0.934104	1.05572
ADK4	[c]amp + itp <==> adp + idp	0	0	0	0	0	-4.99635	-3.00652
ADK3	[c]amp + gtp <==> adp + gdp	0	0	0	0	0	-5.20287	-3.21304
AMPN	[c]amp + h2o --> ade + r5p	1	0	0	0	0	-34.8541	-33.3618
ADPT	[c]ade + prpp --> amp + ppi	1	0	0	0	0	-37.5901	3.36116
ADNCYC	[c]atp --> camp + ppi	1	0	0	0	0	-38.448	-26.0371
GK1	[c]atp + gmp <==> adp + gdp	0	0	0	0	0	-1.60998	0.379844
XPPT	[c]prpp + xan --> ppi + xmp	1	0	0	0	0	-69.0713	27.9654
HXPRT	[c]hxan + prpp --> imp + ppi	1	0	0	0	0	-43.6012	-2.64998
GUAPRT	[c]gua + prpp --> gmp + ppi	1	0	0	0	0	-41.2567	-0.305476
INSK	[c]atp + ins --> adp + h + imp	1	0	0	0	0	-24.5482	-22.5584
GSNK	[c]atp + gsn --> adp + gmp + h	1	0	0	0	0	-26.3885	-24.3987
NTPP5	[c]datp + h2o --> damp + h + ppi	1	0	0	0	0	-70.4627	-58.0517
NTPP6	[c]atp + h2o --> amp + h + ppi	1	0	0	0	0	-67.6573	-55.2463
NTPP2	[c]gtp + h2o --> gmp + h + ppi	1	0	0	0	0	-71.2502	-58.8392
NDPK1	[c]atp + gdp <==> adp + gtp	0	0	0	0	0	-0.472033	1.51779
NDPK8	[c]atp + dadp <==> adp + datp	0	0	0	0	0	-1.93547	0.0543591
RNDR1	[c]adp + trdrd --> dadp + h2o + trdox	1	0	0	0	0	-99.3041	-41.2288
RNTR1	[c]atp + trdrd --> datp + h2o + trdox	1	0	0	0	0	-100.245	-42.1693
NTD6	[c]damp + h2o --> dad-2 + pi	1	0	0	0	0	-40.2969	-5.55119
NTD7	[c]amp + h2o --> adn + pi	1	0	0	0	0	-34.7084	-28.0055
NTD9	[c]gmp + h2o --> gsn + pi	1	0	0	0	0	-31.4886	-24.7856
NTD11	[c]h2o + imp --> ins + pi	1	0	0	0	0	-33.3288	-26.6259
NTD10	[c]h2o + xmp --> pi + xtsn	1	0	0	0	0	-59.266	3.52244
PUNP5	[c]ins + pi <==> hxan + r1p	0	0	0	0	0	-8.08843	27.1547
PUNP2	[c]dad-2 + pi <==> 2dr1p + ade	0	0	0	0	0	-10.1987	25.0445
PUNP1	[c]adn + pi <==> ade + r1p	0	0	0	0	0	-12.72	22.5232
PUNP3	[c]gsn + pi <==> gua + r1p	0	0	0	0	0	-12.2732	22.97
PUNP7	[c]pi + xtsn <==> r1p + xan	0	0	0	0	0	-40.8094	50.5193
GUAD	[c]gua + h + h2o --> nh4 + xan	1	0	0	0	0	-71.9201	-14.3422
ADD	[c]ade + h + h2o --> hxan + nh4	1	0	0	0	0	-52.53	-22.9949
ATPS4r	adp[c] + (4) h[e] + pi[c] <==> atp[c] + (3) h[c] + h2o[c]	0	0	1	0	-27.3986	-16.379	-9.67606
CYTBD	(2) h[c] + (0.5) o2[c] + q8h2[c] --> (2) h[e] + h2o[c] + q8[c]	1	0	1	0	18.2657	1.14161	63.9301
CYTBO3	(2.5) h[c] + (0.5) o2[c] + q8h2[c] --> (2.5) h[e] + h2o[c] + q8[c]	1	0	1	0	22.8322	5.70804	68.4965
LDH_D2	[c]lac-D + q8 --> pyr + q8h2	1	0	0	0	0	-102.55	11.6104
FDH2	for[c] + (3) h[c] + q8[c] + h2o[c]--> co2tot[c] + (2) h[e] + q8h2[c]	1	0	1	0	-18.2657	-52.514	44.5227
G3PD5	[c]glyc3p + q8 --> dhap + q8h2	1	0	0	0	0	-54.7986	3.27678
HYD1	(2) h[c] + h2[c] + q8[c] --> (2) h[e] + q8h2[c]	1	0	1	0	18.2657	1.14161	86.7622
NO3R1	(2) h[c] + no3[c] + q8h2[c] --> (2) h[e] + h2o[c] + no2[c] + q8[c]	1	0	1	0	18.2657	-38.8147	75.3462
NADH5	[c]h + nadh + q8 --> nad + q8h2	1	0	0	0	0	-83.4327	-17.6509
NTRIR2x	[c](5) h + (3) nadh + no2 --> (2) h2o + (3) nad + nh4	1	0	0	0	0	-356.846	-273.662
NADH6	(4.5) h[c] + nadh[c] + q8[c] --> (3.5) h[e] + nad[c] + q8h2[c]	1	0	1	0	-31.965	-48.9969	16.7849
THD2	h[e] + nadh[c] + nadp[c] --> h[c] + nad[c] + nadph[c]	1	0	1	0	-9.13287	-12.644	16.7849
POX	[c](2) h2o + pyr + q8 --> ac + co2tot + q8h2	1	0	0	0	0	-218.427	-92.8497
SUCD4	[c]fadh2 + q8 <==> fad + q8h2	0	0	0	0	0	-29.5988	39.9011
TEST_NADTRHD	[c]nad + nadph --> nadh + nadp	1	0	0	0	0	-25.9498	3.47911
TRDR	[c]h + nadph + trdox --> nadp + trdrd	1	0	0	0	0	-37.5933	40.2147
PGL	[c]6pgl + h2o --> 6pgc + h	1	1	0	0	0	-52.0437	-23.006
EDA	[c]2ddg6p --> g3p + pyr	1	0	0	0	0	-50.986	17.7751
EDD	[c]6pgc --> 2ddg6p + h2o	1	0	0	0	0	-53.5345	-24.4969
GND	[c]6pgc + nadp + h2o --> co2tot + nadph + ru5p-D	1	1	0	0	0	-38.9586	0
RPE	[c]ru5p-D <==> xu5p-D	0	1	0	0	0	-14.2759	0
RPI	[c]r5p <==> ru5p-D	0	1	0	0	0	-14.2759	0
TALA	[c]g3p + s7p <==> e4p + f6p	0	1	0	0	0	-12.8554	0
TKT1	[c]r5p + xu5p-D <==> g3p + s7p	0	1	0	0	0	-14.2759	0
TKT2	[c]e4p + xu5p-D <==> f6p + g3p	0	1	0	0	0	-21.9911	-6.043
G6PDH2r	[c]g6p + nadp <==> 6pgl + h + nadph	0	1	0	0	0	-40.5721	0
GMPS2	[c]atp + gln-L + h2o + xmp --> amp + glu-L + gmp + (2) h + ppi	1	0	0	0	0	-71.6997	-29.2561
IMPD	[c]h2o + imp + nad --> h + nadh + xmp	1	0	0	0	0	368.468	406.207
GMPR	[c]gmp + (2) h + nadph --> imp + nadp + nh4	1	0	0	0	0	-466.608	-416.345
ACKr	[c]ac + atp <==> actp + adp	0	0	0	0	0	-18.4587	39.6166
ACS	[c]ac + atp + coa --> accoa + amp + ppi	1	0	0	0	0	-39.78	58.2516
ADHEr	[c]accoa + (2) h + (2) nadh <==> coa + etoh + (2) nad	0	0	0	0	0	-48.1859	54.8375
LDH_D	[c]lac-D + nad <==> h + nadh + pyr	0	0	0	0	0	-27.8191	37.9627
FHL	[c]for + h + h2o --> co2tot + h2	1	0	0	0	0	-26.7392	41.7573
PTAr	[c]accoa + pi <==> actp + coa	0	0	0	0	0	-52.2423	39.0863
PFL	[c]coa + pyr --> accoa + for	1	0	0	0	0	-67.7061	46.4548
THRAr	[c]thr-L <==> acald + gly	0	0	0	0	0	-28.1479	1.38725
O2t	o2[e] <==> o2[c]	0	0	1	0	0	-11.4161	11.4161
H2Ot	h2o[e] <==> h2o[c]	0	0	1	0	0	0	0
DHQD	[c]3dhq <==> 3dhsk + h2o	0	0	0	0	0	-32.3169	24.7635
SHK3Dr	[c]3dhsk + h + nadph <==> nadp + skm	0	0	0	0	0	-22.8911	54.9168
TRPAS2	[c]h2o + trp-L <==> indole + nh4 + pyr	0	0	0	0	0	-68.6467	17.4713
TRPS2	[c]indole + ser-L --> h2o + trp-L	1	0	0	0	0	-61.5234	-31.9883
ATPM	[c]atp + h2o --> adp + h + pi	1	0	0	0	0	-56.8822	-50.1792
CAT	[c](2) h2o2 --> (2) h2o + o2	1	0	0	0	0	-201.336	-132.84
LEUTAi	[c]4mop + glu-L --> akg + leu-L	1	1	0	0	0	-42.0273	0

## Sheet: Ishii no R5p info
Informations on Ishii no R5p
Version	anNET 1.0.14
Date	2007-09-18 09:34:12
Model	Ecoli_JR904.xls
Data	Keio.xls
Thermo	Alberty_ext.xls
Solver	Lindo reduced
Time elapsed	1899-12-31 00:00:33
Original size
Metabolites	762
Reactions	923
Reduced model
Metabolites	147
Reactions	166
Sums	1
Ratios	3

## Sheet: Ishii no R5p log
- parse compartments from Ecoli_JR904.xls
- parse reactions from Ecoli_JR904.xls
- parse concentrations from Keio.xls
invalid lower conc for dcmp
invalid lower conc for pyr
- parse flux directions from Keio.xls
- transporter found: (ATPS4r) adp[c] + (4) h[e] + pi[c] <==> atp[c] + (3) h[c] + h2o[c]
- process: h [c>e]
correct for PMT: rhs by -27.3986, z_trans by 3
correct for membrane pot (z_trans = 3) rhs by 0
- TOT rhs = -27.3986
- transporter found: (CYTBD) (2) h[c] + (0.5) o2[c] + q8h2[c] --> (2) h[e] + h2o[c] + q8[c]
- process: h [c>e]
correct for PMT: rhs by 18.2657, z_trans by -2
correct for membrane pot (z_trans = -2) rhs by 0
- TOT rhs = 18.2657
- transporter found: (CYTBO3) (2.5) h[c] + (0.5) o2[c] + q8h2[c] --> (2.5) h[e] + h2o[c] + q8[c]
- process: h [c>e]
correct for PMT: rhs by 22.8322, z_trans by -2.5
correct for membrane pot (z_trans = -2.5) rhs by 0
- TOT rhs = 22.8322
- transporter found: (FDH2) for[c] + (3) h[c] + q8[c] + h2o[c]--> co2tot[c] + (2) h[e] + q8h2[c]
- process: h [c>e]
correct for PMT: rhs by -18.2657, z_trans by 2
correct for membrane pot (z_trans = 2) rhs by 0
- TOT rhs = -18.2657
- transporter found: (HYD1) (2) h[c] + h2[c] + q8[c] --> (2) h[e] + q8h2[c]
- process: h [c>e]
correct for PMT: rhs by 18.2657, z_trans by -2
correct for membrane pot (z_trans = -2) rhs by 0
- TOT rhs = 18.2657
- transporter found: (NO3R1) (2) h[c] + no3[c] + q8h2[c] --> (2) h[e] + h2o[c] + no2[c] + q8[c]
- process: h [c>e]
correct for PMT: rhs by 18.2657, z_trans by -2
correct for membrane pot (z_trans = -2) rhs by 0
- TOT rhs = 18.2657
- transporter found: (NADH6) (4.5) h[c] + nadh[c] + q8[c] --> (3.5) h[e] + nad[c] + q8h2[c]
- process: h [c>e]
correct for PMT: rhs by -31.965, z_trans by 3.5
correct for membrane pot (z_trans = 3.5) rhs by 0
- TOT rhs = -31.965
- transporter found: (THD2) h[e] + nadh[c] + nadp[c] --> h[c] + nad[c] + nadph[c]
- process: h [c>e]
correct for PMT: rhs by -9.1329, z_trans by 1
correct for membrane pot (z_trans = 1) rhs by 0
- TOT rhs = -9.1329
- transporter found: (O2t) o2[e] <==> o2[c]
- process: o2 [c>e]
- transporter found: (CO2t) co2tot[e] + h2o[c] <==> co2tot[c] + h2o[e]
- process: co2tot [c>e]
problem: charge state not specified for transport of co2tot
- process: h2o [c>e]
- transporter found: (H2Ot) h2o[e] <==> h2o[c]
- process: h2o [c>e]

## Sheet: Ishii no R5p conc
Metabolite	Range Min	Range Max	Optim Min	Optim Max
ile-L+ leu-L	0.128776	0.157392	0.128776	0.157392
atp + (0.5) adp / atp + adp + amp	0.01	1	0.376365	0.451172
nadh/nad	1e-06	10	0.000287645	0.00963454
nadph/nadp	1e-06	10	0.00233659	10
13dpg[c]	0.0001	10	0.00572863	0.637401
2ddg6p[c]	0.0001	10	0.0001	10
2dr1p[c]	0.0228181	0.0278888	0.0228181	0.0278888
2dr5p[c]	0.0001	10	0.0001	10
2pg[c]	0.0001	10	0.00309488	0.0200507
3dhq[c]	0.0001	10	0.0001	10
3dhsk[c]	0.0001	10	0.0001	10
3pg[c]	0.189406	0.231496	0.189406	0.231496
3php[c]	0.0001	10	0.0001	0.0033451
4mop[c]	0.0001	10	0.0001	10
6pgc[c]	0.00807834	0.00987353	0.00807834	0.00987353
6pgl[c]	0.0001	10	0.0001	10
aacoa[c]	0.0001	10	0.0001	10
acac[c]	0.0001	10	0.0001	10
acald[c]	0.0001	10	0.0001	10
accoa[c]	0.0001	10	0.0001	10
actp[c]	0.0001	10	0.0001	10
ac[c]	0.0001	10	0.0001	10
ade[c]	0.0915376	0.111879	0.0915376	0.111879
adn[c]	0.0991471	0.12118	0.0991471	0.12118
adp[c]	0.286685	0.350393	0.286685	0.350393
akg[c]	0.0663965	0.0811513	0.0663965	0.0811513
ala-L[c]	0.163316	0.199608	0.163316	0.199608
amp[c]	0.481873	0.588956	0.481873	0.588956
aps[c]	0.0001	10	0.0001	10
ara5p[c]	0.0001	10	0.0001	0.546935
arab-L[c]	0.0001	10	0.0001	10
asn-L[c]	0.0529933	0.0647696	0.0529933	0.0647696
asp-L[c]	0.150801	0.184313	0.150801	0.184313
atp[c]	0.298602	0.364958	0.298602	0.364958
but[c]	0.0001	10	0.0001	10
camp[c]	0.00148538	0.00181547	0.00148538	0.00181547
cit[c]	0.0001	10	0.00146199	10
co2tot[c]	1	100	1	100
co2tot[e]	1	100	1	100
coa[c]	0.0001	10	0.0001	10
cys-L[c]	0.0001	10	0.0001	10
dad-2[c]	0.0001	10	0.0001	10
dadp[c]	0.012486	0.0152606	0.012486	0.0152606
damp[c]	0.00463129	0.00566047	0.00463129	0.00566047
datp[c]	0.00889882	0.0108763	0.00889882	0.0108763
dhap[c]	0.244037	0.298268	0.244037	0.298268
dha[c]	0.0001	10	0.0001	10
e4p[c]	0.0001	10	0.0001	0.0178711
etoh[c]	0.0001	10	0.0001	10
f6p[c]	0.0544162	0.0665087	0.0544162	0.0665087
fadh2[c]	0.0001	10	0.0001	0.0149889
fad[c]	0.0136278	0.0166562	0.0136278	0.0166562
fdp[c]	0.130975	0.16008	0.130975	0.16008
for[c]	0.0001	10	0.0001	10
fru[c]	0.0001	10	0.0001	10
fum[c]	0.11555	0.141228	0.11555	0.141228
g1p[c]	0.0691651	0.0845351	0.0691651	0.0845351
g3p[c]	0.0001	10	0.000121977	0.0135719
g6p[c]	0.253295	0.309583	0.253295	0.309583
gal1p[c]	0.0001	10	0.0001	10
gdp[c]	0.107416	0.131286	0.107416	0.131286
glc-D[c]	0.0001	10	0.0001	10
gln-L[c]	0.141147	0.172513	0.141147	0.172513
glu-L[c]	2.13724	2.61218	2.13724	2.61218
glx[c]	0.0001	10	0.0001	10
glyald[c]	0.0001	10	0.0001	10
glyc-R[c]	0.0001	10	0.0001	10
glyc3p[c]	0.140077	0.171206	0.140077	0.171206
glyclt[c]	0.0001	10	0.0001	10
glyc[c]	0.0001	10	0.0001	10
gly[c]	0.155273	0.189779	0.155273	0.189779
gmp[c]	0.0531571	0.0649698	0.0531571	0.0649698
gsn[c]	0.035709	0.0436444	0.035709	0.0436444
gthox[c]	0.227179	0.277663	0.227179	0.277663
gthrd[c]	0.0001	10	0.0001	10
gtp[c]	0.130788	0.159852	0.130788	0.159852
gua[c]	0.0396877	0.0485071	0.0396877	0.0485071
h2o2[c]	0.0001	10	0.0001	10
h2o[c]	1000	1000	1000	1000
h2o[e]	1000	1000	1000	1000
h2s[c]	0.0001	10	0.0001	10
h2[c]	0.0001	10	0.0001	10
hpyr[c]	0.0001	10	0.0001	10
hxan[c]	0.17282	0.211224	0.17282	0.211224
h[c]	1000	1000	1000	1000
h[e]	1000	1000	1000	1000
icit[c]	0.0001	10	0.0001	0.684002
idp[c]	0.0438508	0.0535954	0.0438508	0.0535954
ile-L[c]	0.0001	0.157392	0.0001	0.157092
imp[c]	0.0882707	0.107886	0.0882707	0.107886
indole[c]	0.0001	10	0.0001	10
ins[c]	0.028616	0.0349751	0.028616	0.0349751
itp[c]	0.0480172	0.0586877	0.0480172	0.0586877
lac-D[c]	0.0001	10	0.0001	10
lcts[c]	0.0001	10	0.0001	10
leu-L[c]	0.0001	0.157392	0.0001	0.157215
mal-L[c]	0.307134	0.375386	0.307134	0.375386
malt[c]	0.0001	10	0.0001	10
man1p[c]	0.0001	10	0.0001	10
man6p[c]	0.0001	10	0.0001	10
met-L[c]	0.0147556	0.0180346	0.0147556	0.0180346
mmcoa-R[c]	0.0001	10	0.0001	10
mmcoa-S[c]	0.0001	10	0.0001	10
mnl1p[c]	0.0001	10	0.0001	10
nadh[c]	0.0001	10	0.0001	0.0033451
nadph[c]	0.0001	10	0.0001	0.427849
nadp[c]	0.0350058	0.0427849	0.0350058	0.0427849
nad[c]	0.284072	0.347199	0.284072	0.347199
nh4[c]	0.0001	10	0.0001	10
no2[c]	0.0001	10	0.0001	10
no3[c]	0.0001	10	0.0001	10
o2[c]	0.001	0.1	0.001	0.1
o2[e]	0.001	0.1	0.001	0.1
oaa[c]	0.0001	10	0.0001	0.0385085
pep[c]	0.0162743	0.0198908	0.0162743	0.0198908
phe-L[c]	0.0402524	0.0491974	0.0402524	0.0491974
pi[c]	1	10	1	10
ppcoa[c]	0.0001	10	0.0001	10
ppi[c]	1	100	1	100
prpp[c]	0.0001	10	0.0001	10
pser-L[c]	0.0001	10	0.0001	1.87558
pyr[c]	0.0001	10	0.0001	10
q8h2[c]	0.0001	10	0.0001	10
q8[c]	0.0001	10	0.0001	10
r1p[c]	0.0001	10	0.0001	10
r5p[c]	0.0001	10	0.159305	10
rib-D[c]	0.0001	10	0.0001	10
ru5p-D[c]	0.132325	0.16173	0.132325	0.16173
ru5p-L[c]	0.0001	10	0.0001	10
s7p[c]	0.163519	0.199856	0.163519	0.199856
sbt6p[c]	0.167229	0.204391	0.167229	0.204391
ser-L[c]	0.183359	0.224105	0.183359	0.224105
skm[c]	0.0001	10	0.0001	10
so3[c]	0.0001	10	0.0001	10
so4[c]	0.0001	10	0.0001	10
succoa[c]	0.0001	10	0.0001	10
succ[c]	0.0843244	0.103063	0.0843244	0.103063
thr-L[c]	0.0634313	0.0775272	0.0634313	0.0775272
trdox[c]	0.0001	10	0.0001	10
trdrd[c]	0.0001	10	0.0001	10
tre[c]	0.0001	10	0.0001	10
trp-L[c]	0.00834006	0.0101934	0.00834006	0.0101934
tyr-L[c]	0.0209388	0.0255919	0.0209388	0.0255919
urea[c]	0.0001	10	0.0001	10
val-L[c]	0.0902876	0.110351	0.0902876	0.110351
xan[c]	0.0001	10	0.0001	10
xmp[c]	0.0001	10	0.0001	10
xtsn[c]	0.0001	10	0.0001	10
xu5p-D[c]	0.0001	10	0.0001	0.309118
xyl-D[c]	0.0001	10	0.0001	10
xylu-D[c]	0.0001	10	0.0001	10

## Sheet: Ishii no R5p DrG
Reaction	Extended	Model dir	Data dir	Transporter	Partial data	RHS	delta r G Min	delta r G Max
ALATA_L	[c]akg + ala-L <==> glu-L + pyr	0	0	0	0	0	-14.7365	15.2961
ASNN	[c]asn-L + h2o --> asp-L + nh4	1	0	0	0	0	-51.4257	-21.8906
ASNS2	[c]asp-L + atp + nh4 --> amp + asn-L + h + ppi	1	0	0	0	0	-45.7667	-3.82061
ASNS1	[c]asp-L + atp + gln-L + h2o --> amp + asn-L + glu-L + h + ppi	1	0	0	0	0	-63.9232	-49.5224
ASPT	[c]asp-L --> fum + nh4	1	0	0	0	0	-29.2114	0.323735
ASPTA	[c]akg + asp-L <==> glu-L + oaa	0	0	0	0	0	-12.0502	4.2006
A5PISO	[c]ru5p-D <==> ara5p	0	1	0	0	0	-21.3363	0
MME	[c]mmcoa-R <==> mmcoa-S	0	0	0	0	0	-28.5402	28.5402
ALCD19	[c]glyald + h + nadh <==> glyc + nad	0	0	0	0	0	-50.9727	14.8091
ALDD2x	[c]acald + h2o + nad --> ac + (2) h + nadh	1	0	0	0	0	-110.166	-44.3844
RBP4E	[c]ru5p-L <==> xu5p-D	0	0	0	0	0	-30.1461	18.3159
ACACCT	[c]acac + accoa --> aacoa + ac	1	0	0	0	0	-49.5594	64.6014
PMANM	[c]man1p <==> man6p	0	0	0	0	0	-33.8502	23.2302
PPM2	[c]2dr1p <==> 2dr5p	0	0	0	0	0	-22.039	6.99866
PPM	[c]r1p <==> r5p	0	0	0	0	0	-18.3418	20.4602
DRPA	[c]2dr5p --> acald + g3p	1	0	0	0	0	-47.5969	21.1642
DHAPT	[c]dha + pep --> dhap + pyr	1	0	0	0	0	-73.3146	-15.2393
GLYCTO2	[c]glyclt + q8 --> glx + q8h2	1	0	0	0	0	-84.6504	29.5104
GLYCDx	[c]glyc + nad --> dha + h + nadh	1	0	0	0	0	-25.7891	39.9927
GLYK	[c]atp + glyc --> adp + glyc3p + h	1	0	0	0	0	-52.6884	-22.6559
G3PD2	[c]glyc3p + nadp <==> dhap + h + nadph	0	0	0	0	0	25.1551	46.8775
MAN6PI	[c]man6p <==> f6p	0	0	0	0	0	-13.837	15.2007
ACALDi	[c]acald + coa + nad --> accoa + h + nadh	1	0	0	0	0	-53.7486	40.5734
M1PD	[c]mnl1p + nad <==> f6p + h + nadh	0	0	0	0	0	-23.8479	13.8912
PGMT	[c]g1p <==> g6p	0	0	0	0	0	-4.33899	-3.34408
RBK	[c]atp + rib-D --> adp + h + r5p	1	0	0	0	0	-34.6733	5.12354
MMM2	[c]succoa --> mmcoa-R	1	0	0	0	0	-21.3002	35.7802
SBTPD	[c]nad + sbt6p <==> f6p + h + nadh	0	0	0	0	0	-14.6943	-4.99797
TREH	[c]h2o + tre --> (2) glc-D	1	0	0	0	0	-80.3465	5.27413
XYLI2i	[c]fru --> glc-D	1	0	0	0	0	-28.9302	28.1502
XYLI1	[c]xyl-D <==> xylu-D	0	0	0	0	0	-24.2002	32.8802
XYLK	[c]atp + xylu-D --> adp + h + xu5p-D	1	0	0	0	0	-59.9477	-10.4908
HPYRRx	[c]h + hpyr + nadh --> glyc-R + nad	1	0	0	0	0	-45.9727	19.8091
HPYRRy	[c]h + hpyr + nadph --> glyc-R + nadp	1	0	0	0	0	-63.2212	14.5868
MMCD	[c]h + mmcoa-S + h2o --> co2tot + ppcoa	1	0	0	0	0	-71.9987	-3.50216
ICL	[c]icit --> glx + succ	1	1	0	0	0	-45.3375	0
MALS	[c]accoa + glx + h2o --> coa + h + mal-L	1	1	0	0	0	-88.3217	-2.20363
ME2	[c]mal-L + nadp + h2o --> co2tot + nadph + pyr	1	1	0	0	0	-53.9212	-3.53317
PPCK	[c]atp + oaa + h2o --> adp + co2tot + pep	1	1	0	0	0	-21.3357	0
PPA	[c]h2o + ppi --> h + (2) pi	1	0	0	0	0	-53.3406	-30.5084
PPC	[c]co2tot + pep --> h + oaa + pi	1	1	0	0	0	-56.8822	-29.8385
ME1	[c]mal-L + nad + h2o --> co2tot + nadh + pyr	1	1	0	0	0	-59.1435	-9.98837
ACONT	[c]cit <==> icit	0	1	0	0	0	-21.8907	0
CITL	[c]cit --> ac + oaa	1	1	0	0	0	-65.5922	-0.402885
FUM	[c]fum + h2o <==> mal-L	0	1	0	0	0	-1.67692	-0.682006
CS	[c]accoa + h2o + oaa --> cit + coa + h	1	1	0	0	0	-84.5549	0
ICDHyr	[c]icit + nadp + h2o <==> akg + co2tot + nadph	0	1	0	0	0	-45.6406	-1.90209
TEST_AKGDH	[c]akg + coa + nad + h2o --> co2tot + nadh + succoa	1	1	0	0	0	-64.8775	-4.47508
MDH	[c]mal-L + nad <==> h + nadh + oaa	0	1	0	0	0	-14.7585	0
MDH2	[c]mal-L + q8 --> oaa + q8h2	1	0	0	0	0	-89.4898	-17.6509
SUCD1i	[c]fad + succ --> fadh2 + fum	1	1	0	0	0	-12.4194	0
SUCOAS	[c]atp + coa + succ <==> adp + pi + succoa	0	-1	0	0	0	0	39.7875
NADPPPS	[c]h2o + nadp --> nad + pi	1	0	0	0	0	-33.6867	-26.9837
GTHOr	[c]gthox + h + nadph <==> (2) gthrd + nadp	0	0	0	0	0	-69.5212	8.78423
NADK	[c]atp + nad --> adp + h + nadp	1	0	0	0	0	-24.1904	-22.2006
SADT2	[c]atp + gtp + h2o + so4 --> aps + gdp + pi + ppi	1	0	0	0	0	-35.7174	39.9795
SULR	[c](3) h2o + h2s + (3) nadp <==> (5) h + (3) nadph + so3	0	0	0	0	0	22.7639	142.027
TRPAS1	[c]cys-L + h2o --> h2s + nh4 + pyr	1	0	0	0	0	-117.854	-3.69365
GLUDy	[c]glu-L + h2o + nadp <==> akg + h + nadph + nh4	0	0	0	0	0	-28.3743	21.8884
GLNS	[c]atp + glu-L + nh4 --> adp + gln-L + h + pi	1	0	0	0	0	-39.7206	-3.48254
GLUSy	[c]akg + gln-L + h + nadph --> (2) glu-L + nadp	1	0	0	0	0	-40.0449	-17.3275
GLUN	[c]gln-L + h2o --> glu-L + nh4	1	0	0	0	0	-46.6967	-17.1616
PGCD	[c]3pg + nad --> 3php + h + nadh	1	1	0	0	0	-8.70139	0
PSP_L	[c]h2o + pser-L --> pi + ser-L	1	1	0	0	0	-32.2835	-1.68679
PSERT	[c]3php + glu-L --> akg + pser-L	1	1	0	0	0	-24.3912	0
SERD_L	[c]ser-L --> nh4 + pyr	1	0	0	0	0	-101.132	-43.5546
PDH	[c]coa + nad + pyr + h2o --> accoa + co2tot + nadh	1	1	0	0	0	-87.2777	0
G1PP	[c]g1p + h2o --> glc-D + pi	1	0	0	0	0	-52.0218	-17.2761
ENO	[c]2pg <==> h2o + pep	0	1	0	0	0	-4.63199	0
FBA	[c]fdp <==> dhap + g3p	0	1	0	0	0	-16.2935	-3.61791
FBP	[c]fdp + h2o --> f6p + pi	1	0	0	0	0	-32.8545	-26.1516
F6PA	[c]f6p <==> dha + g3p	0	0	0	0	0	-34.3495	6.36886
GAPD	[c]g3p + nad + pi <==> 13dpg + h + nadh	0	1	0	0	0	-11.6807	0
HEX1	[c]atp + glc-D --> adp + g6p + h	1	0	0	0	0	-37.7396	-7.70703
PGM	[c]2pg <==> 3pg	0	-1	0	0	0	0	4.63199
PFK	[c]atp + f6p --> adp + fdp + h	1	1	0	0	0	-25.0226	-23.0327
PGI	[c]g6p <==> f6p	0	1	0	0	0	-1.15466	-0.159748
PGK	[c]3pg + atp <==> 13dpg + adp	0	-1	0	0	0	0	11.6807
PPS	[c]atp + h2o + pyr --> amp + (2) h + pep + pi	1	0	0	0	0	-43.432	-7.6914
PYK	[c]adp + h + pep --> atp + pyr	1	1	0	0	0	-39.3002	-9.26762
TPI	[c]dhap <==> g3p	0	1	0	0	0	-11.6807	0
GLYCK	[c]atp + glyc-R --> 3pg + adp + h	1	0	0	0	0	-35.0478	-5.01526
GLYCLTDy	[c]glx + h + nadph --> glyclt + nadp	1	0	0	0	0	-73.1112	4.6968
GLYCLTDx	[c]glx + h + nadh --> glyclt + nad	1	0	0	0	0	-55.8627	9.91907
PRPPS	[c]atp + r5p <==> amp + h + prpp	0	0	0	0	0	-38.8397	0.957155
ACACT1r	[c](2) accoa <==> aacoa + coa	0	0	0	0	0	-30.1448	84.0161
ADA	[c]adn + h + h2o --> ins + nh4	1	0	0	0	0	-57.1615	-27.6264
ADNK1	[c]adn + atp --> adp + amp + h	1	0	0	0	0	-23.1687	-21.1788
ADK1	[c]amp + atp <==> (2) adp	0	0	0	0	0	-4.67999	-2.69016
DADK	[c]atp + damp <==> adp + dadp	0	0	0	0	0	-0.934104	1.05572
ADK4	[c]amp + itp <==> adp + idp	0	0	0	0	0	-4.99635	-3.00652
ADK3	[c]amp + gtp <==> adp + gdp	0	0	0	0	0	-5.20287	-3.21304
AMPN	[c]amp + h2o --> ade + r5p	1	0	0	0	0	-31.0245	-19.7678
ADPT	[c]ade + prpp --> amp + ppi	1	0	0	0	0	-37.5901	3.36116
ADNCYC	[c]atp --> camp + ppi	1	0	0	0	0	-38.448	-26.0371
GK1	[c]atp + gmp <==> adp + gdp	0	0	0	0	0	-1.60998	0.379844
XPPT	[c]prpp + xan --> ppi + xmp	1	0	0	0	0	-69.0713	27.9654
HXPRT	[c]hxan + prpp --> imp + ppi	1	0	0	0	0	-43.6012	-2.64998
GUAPRT	[c]gua + prpp --> gmp + ppi	1	0	0	0	0	-41.2567	-0.305476
INSK	[c]atp + ins --> adp + h + imp	1	0	0	0	0	-24.5482	-22.5584
GSNK	[c]atp + gsn --> adp + gmp + h	1	0	0	0	0	-26.3885	-24.3987
NTPP5	[c]datp + h2o --> damp + h + ppi	1	0	0	0	0	-70.4627	-58.0517
NTPP6	[c]atp + h2o --> amp + h + ppi	1	0	0	0	0	-67.6573	-55.2463
NTPP2	[c]gtp + h2o --> gmp + h + ppi	1	0	0	0	0	-71.2502	-58.8392
NDPK1	[c]atp + gdp <==> adp + gtp	0	0	0	0	0	-0.472033	1.51779
NDPK8	[c]atp + dadp <==> adp + datp	0	0	0	0	0	-1.93547	0.0543591
RNDR1	[c]adp + trdrd --> dadp + h2o + trdox	1	0	0	0	0	-99.3041	-41.2288
RNTR1	[c]atp + trdrd --> datp + h2o + trdox	1	0	0	0	0	-100.245	-42.1693
NTD6	[c]damp + h2o --> dad-2 + pi	1	0	0	0	0	-40.2969	-5.55119
NTD7	[c]amp + h2o --> adn + pi	1	0	0	0	0	-34.7084	-28.0055
NTD9	[c]gmp + h2o --> gsn + pi	1	0	0	0	0	-31.4886	-24.7856
NTD11	[c]h2o + imp --> ins + pi	1	0	0	0	0	-33.3288	-26.6259
NTD10	[c]h2o + xmp --> pi + xtsn	1	0	0	0	0	-59.266	3.52244
PUNP5	[c]ins + pi <==> hxan + r1p	0	0	0	0	0	-8.08843	27.1547
PUNP2	[c]dad-2 + pi <==> 2dr1p + ade	0	0	0	0	0	-10.1987	25.0445
PUNP1	[c]adn + pi <==> ade + r1p	0	0	0	0	0	-12.72	22.5232
PUNP3	[c]gsn + pi <==> gua + r1p	0	0	0	0	0	-12.2732	22.97
PUNP7	[c]pi + xtsn <==> r1p + xan	0	0	0	0	0	-40.8094	50.5193
GUAD	[c]gua + h + h2o --> nh4 + xan	1	0	0	0	0	-71.9201	-14.3422
ADD	[c]ade + h + h2o --> hxan + nh4	1	0	0	0	0	-52.53	-22.9949
ATPS4r	adp[c] + (4) h[e] + pi[c] <==> atp[c] + (3) h[c] + h2o[c]	0	0	1	0	-27.3986	-16.379	-9.67606
CYTBD	(2) h[c] + (0.5) o2[c] + q8h2[c] --> (2) h[e] + h2o[c] + q8[c]	1	0	1	0	18.2657	1.14161	63.9301
CYTBO3	(2.5) h[c] + (0.5) o2[c] + q8h2[c] --> (2.5) h[e] + h2o[c] + q8[c]	1	0	1	0	22.8322	5.70804	68.4965
LDH_D2	[c]lac-D + q8 --> pyr + q8h2	1	0	0	0	0	-102.55	11.6104
FDH2	for[c] + (3) h[c] + q8[c] + h2o[c]--> co2tot[c] + (2) h[e] + q8h2[c]	1	0	1	0	-18.2657	-52.514	44.5227
G3PD5	[c]glyc3p + q8 --> dhap + q8h2	1	0	0	0	0	-54.7986	3.27678
HYD1	(2) h[c] + h2[c] + q8[c] --> (2) h[e] + q8h2[c]	1	0	1	0	18.2657	1.14161	86.7622
NO3R1	(2) h[c] + no3[c] + q8h2[c] --> (2) h[e] + h2o[c] + no2[c] + q8[c]	1	0	1	0	18.2657	-38.8147	75.3462
NADH5	[c]h + nadh + q8 --> nad + q8h2	1	0	0	0	0	-83.4327	-17.6509
NTRIR2x	[c](5) h + (3) nadh + no2 --> (2) h2o + (3) nad + nh4	1	0	0	0	0	-356.846	-273.662
NADH6	(4.5) h[c] + nadh[c] + q8[c] --> (3.5) h[e] + nad[c] + q8h2[c]	1	0	1	0	-31.965	-48.9969	16.7849
THD2	h[e] + nadh[c] + nadp[c] --> h[c] + nad[c] + nadph[c]	1	0	1	0	-9.13287	-12.644	16.7849
POX	[c](2) h2o + pyr + q8 --> ac + co2tot + q8h2	1	0	0	0	0	-218.427	-92.8497
SUCD4	[c]fadh2 + q8 <==> fad + q8h2	0	0	0	0	0	-29.5988	39.9011
TEST_NADTRHD	[c]nad + nadph --> nadh + nadp	1	0	0	0	0	-25.9498	3.47911
TRDR	[c]h + nadph + trdox --> nadp + trdrd	1	0	0	0	0	-37.5933	40.2147
PGL	[c]6pgl + h2o --> 6pgc + h	1	1	0	0	0	-52.0437	-23.006
EDA	[c]2ddg6p --> g3p + pyr	1	0	0	0	0	-50.986	17.7751
EDD	[c]6pgc --> 2ddg6p + h2o	1	0	0	0	0	-53.5345	-24.4969
GND	[c]6pgc + nadp + h2o --> co2tot + nadph + ru5p-D	1	1	0	0	0	-21.3504	0
RPE	[c]ru5p-D <==> xu5p-D	0	1	0	0	0	-19.9218	0
RPI	[c]r5p <==> ru5p-D	0	1	0	0	0	-10.2618	0
TALA	[c]g3p + s7p <==> e4p + f6p	0	1	0	0	0	-12.8554	0
TKT1	[c]r5p + xu5p-D <==> g3p + s7p	0	1	0	0	0	-31.6996	0
TKT2	[c]e4p + xu5p-D <==> f6p + g3p	0	1	0	0	0	-25.8207	0
G6PDH2r	[c]g6p + nadp <==> 6pgl + h + nadph	0	1	0	0	0	-40.5721	0
GMPS2	[c]atp + gln-L + h2o + xmp --> amp + glu-L + gmp + (2) h + ppi	1	0	0	0	0	-71.6997	-29.2561
IMPD	[c]h2o + imp + nad --> h + nadh + xmp	1	0	0	0	0	368.468	406.207
GMPR	[c]gmp + (2) h + nadph --> imp + nadp + nh4	1	0	0	0	0	-466.608	-416.345
ACKr	[c]ac + atp <==> actp + adp	0	0	0	0	0	-18.4587	39.6166
ACS	[c]ac + atp + coa --> accoa + amp + ppi	1	0	0	0	0	-39.78	58.2516
ADHEr	[c]accoa + (2) h + (2) nadh <==> coa + etoh + (2) nad	0	0	0	0	0	-48.1859	54.8375
LDH_D	[c]lac-D + nad <==> h + nadh + pyr	0	0	0	0	0	-27.8191	37.9627
FHL	[c]for + h + h2o --> co2tot + h2	1	0	0	0	0	-26.7392	41.7573
PTAr	[c]accoa + pi <==> actp + coa	0	0	0	0	0	-52.2423	39.0863
PFL	[c]coa + pyr --> accoa + for	1	0	0	0	0	-67.7061	46.4548
THRAr	[c]thr-L <==> acald + gly	0	0	0	0	0	-28.1479	1.38725
O2t	o2[e] <==> o2[c]	0	0	1	0	0	-11.4161	11.4161
H2Ot	h2o[e] <==> h2o[c]	0	0	1	0	0	0	0
DHQD	[c]3dhq <==> 3dhsk + h2o	0	0	0	0	0	-32.3169	24.7635
SHK3Dr	[c]3dhsk + h + nadph <==> nadp + skm	0	0	0	0	0	-22.8911	54.9168
TRPAS2	[c]h2o + trp-L <==> indole + nh4 + pyr	0	0	0	0	0	-68.6467	17.4713
TRPS2	[c]indole + ser-L --> h2o + trp-L	1	0	0	0	0	-61.5234	-31.9883
ATPM	[c]atp + h2o --> adp + h + pi	1	0	0	0	0	-56.8822	-50.1792
CAT	[c](2) h2o2 --> (2) h2o + o2	1	0	0	0	0	-201.336	-132.84
LEUTAi	[c]4mop + glu-L --> akg + leu-L	1	1	0	0	0	-42.0273	0

[truncated: 4 more sheets: Ishii no RPI info, Ishii no RPI log, Ishii no RPI conc, Ishii no RPI DrG]
