# Supplementary material for: anNET: a tool for network-embedded thermodynamic analysis of quantitative metabolome data
Source: BMC Bioinformatics. 2008 Apr 16;9:199. doi: 10.1186/1471-2105-9-199 (PMC2375130; doi:10.1186/1471-2105-9-199)
Supplement: Additional file 6 — Troubleshooting of Hiller data set. [file 1471-2105-9-199-S6.xls]

## Sheet: Content
Additional file 6
Troubleshooting of dataset from Hiller et al, Biotechnol Lett 2007, 29:1169-1178
Input sheets
Metabolites	Concentrations used for NET analysis from original paper
Directions	Flux directions used for NET analysis
Troubleshooting of non-feasible system
Trouble log 10	Log of troubleshhoting with complete dataset and 10% error
Trouble log 30	Log of troubleshhoting with complete dataset and 30% error
NET analysis of corrected system (G3P removed)
CV 30 1 info	general info on analysis
CV 30 1 log	log from anNET
CV 30 1 conc	concentration estimates
CV 30 1 DrG	deltarG estimates

## Sheet: Metabolites
Experimental data from Hiller et al.
Metabolite	conc (mM)	error (mM)		ERROR	0.1
nadp	0.1	0.01
nad	0.08	0.008
fad	0.05	0.005
atp	0.3	0.03
adp	0.13	0.013
amp	1e-07	0.17
camp	1e-07	0.03
g6p	0.18	0.018
f6p	0.08	0.008
fdp	0.23	0.023
g3p	0.2	0.02
dhap	0.63	0.063
pep	0.36	0.036
pyr	0.51	0.051
accoa	0.17	0.017
Additional assumptions	min (mM)	max (mM)
co2tot[c]	1	100
co2tot[e]	1	100
o2[c]	0.001	0.1
o2[e]	0.001	0.1
pi[c]	1	10
ppi[c]	1	100

## Sheet: Directions
Reaction	Data dir	Extended
A5PISO	1	[c]ru5p-D <==> ara5p
ME2	1	[c]mal-L + nadp + h2o --> co2tot + nadph + pyr
PPCK	1	[c]atp + oaa + h2o --> adp + co2tot + pep
PPC	1	[c]co2tot + pep --> h + oaa + pi
ME1	1	[c]mal-L + nad + h2o --> co2tot + nadh + pyr
ACONT	1	[c]cit <==> icit
CITL	1	[c]cit --> ac + oaa
FUM	1	[c]fum + h2o <==> mal-L
CS	1	[c]accoa + h2o + oaa --> cit + coa + h
ICDHyr	1	[c]icit + nadp + h2o <==> akg + co2tot + nadph
TEST_AKGDH	1	[c]akg + coa + nad + h2o --> co2tot + nadh + succoa
MDH	1	[c]mal-L + nad <==> h + nadh + oaa
SUCD1i	1	[c]fad + succ --> fadh2 + fum
SADT2	1	[c]atp + gtp + h2o + so4 --> aps + gdp + pi + ppi
SULR	-1	[c](3) h2o + h2s + (3) nadp <==> (5) h + (3) nadph + so3
PDH	1	[c]coa + nad + pyr + h2o --> accoa + co2tot + nadh
ENO	1	[c]2pg <==> h2o + pep
FBA	1	[c]fdp <==> dhap + g3p
GAPD	1	[c]g3p + nad + pi <==> 13dpg + h + nadh
PGM	-1	[c]2pg <==> 3pg
PFK	1	[c]atp + f6p --> adp + fdp + h
PGI	1	[c]g6p <==> f6p
PGK	-1	[c]3pg + atp <==> 13dpg + adp
PYK	1	[c]adp + h + pep --> atp + pyr
TPI	1	[c]dhap <==> g3p
PGL	1	[c]6pgl + h2o --> 6pgc + h
GND	1	[c]6pgc + nadp + h2o --> co2tot + nadph + ru5p-D
RPE	1	[c]ru5p-D <==> xu5p-D
RPI	1	[c]r5p <==> ru5p-D
TALA	1	[c]g3p + s7p <==> e4p + f6p
TKT1	1	[c]r5p + xu5p-D <==> g3p + s7p
TKT2	1	[c]e4p + xu5p-D <==> f6p + g3p
G6PDH2r	1	[c]g6p + nadp <==> 6pgl + h + nadph
DHQD	1	[c]3dhq <==> 3dhsk + h2o
SHK3Dr	1	[c]3dhsk + h + nadph <==> nadp + skm
LEUTAi	1	[c]4mop + glu-L --> akg + leu-L

## Sheet: Trouble Log 10
anNET 1.0.12
- parse compartments from Ecoli_JR904.xls
- parse reactions from Ecoli_JR904.xls
- parse concentrations from WBotz.xls
- parse flux directions from WBotz.xls
- System infeasible
- Check conflicts
Stage 1: Check concs (147): 1 20 40 60 80 100 120 140
bad one: g3p[c]
conflict with conc of dhap[c]
conflict with conc of fdp[c]
conflict with dir of FBA: [c]fdp <==> dhap + g3p
conflict with dir of TPI: [c]dhap <==> g3p
bad one: g6p[c]
conflict with conc of f6p[c]
conflict with dir of PGI: [c]g6p <==> f6p

## Sheet: Trouble Log 30
anNET 1.0.12
- parse compartments from Ecoli_JR904.xls
- parse reactions from Ecoli_JR904.xls
- parse concentrations from WBotz.xls
- parse flux directions from WBotz.xls
- System infeasible
- Check conflicts
Stage 1: Check concs (147): 1 20 40 60 80 100 120 140
bad one: g3p[c]
conflict with conc of dhap[c]
conflict with conc of fdp[c]
conflict with dir of FBA: [c]fdp <==> dhap + g3p
conflict with dir of TPI: [c]dhap <==> g3p

## Sheet: CV 30 1 info
Informations on CV 30 1
Version	anNET 1.0.12
Date	2007-09-12 17:40:34
Model	Ecoli_JR904.xls
Data	WBotz.xls
Thermo	Alberty_ext.xls
Solver	Lindo reduced
Time elapsed	1899-12-31 00:00:04
Original size
Metabolites	762
Reactions	923
Reduced model
Metabolites	147
Reactions	166
Sums	0
Ratios	0

## Sheet: CV 30 1 log
- parse compartments from Ecoli_JR904.xls
- parse reactions from Ecoli_JR904.xls
- parse concentrations from WBotz.xls
invalid lower conc for g3p
- parse flux directions from WBotz.xls
- transporter found: (ATPS4r) adp[c] + (4) h[e] + pi[c] <==> atp[c] + (3) h[c] + h2o[c]
- process: h [c>e]
correct for PMT: rhs by -27.3986, z_trans by 3
correct for membrane pot (z_trans = 3) rhs by 0
- TOT rhs = -27.3986
- transporter found: (CYTBD) (2) h[c] + (0.5) o2[c] + q8h2[c] --> (2) h[e] + h2o[c] + q8[c]
- process: h [c>e]
correct for PMT: rhs by 18.2657, z_trans by -2
correct for membrane pot (z_trans = -2) rhs by 0
- TOT rhs = 18.2657
- transporter found: (CYTBO3) (2.5) h[c] + (0.5) o2[c] + q8h2[c] --> (2.5) h[e] + h2o[c] + q8[c]
- process: h [c>e]
correct for PMT: rhs by 22.8322, z_trans by -2.5
correct for membrane pot (z_trans = -2.5) rhs by 0
- TOT rhs = 22.8322
- transporter found: (FDH2) for[c] + (3) h[c] + q8[c] + h2o[c]--> co2tot[c] + (2) h[e] + q8h2[c]
- process: h [c>e]
correct for PMT: rhs by -18.2657, z_trans by 2
correct for membrane pot (z_trans = 2) rhs by 0
- TOT rhs = -18.2657
- transporter found: (HYD1) (2) h[c] + h2[c] + q8[c] --> (2) h[e] + q8h2[c]
- process: h [c>e]
correct for PMT: rhs by 18.2657, z_trans by -2
correct for membrane pot (z_trans = -2) rhs by 0
- TOT rhs = 18.2657
- transporter found: (NO3R1) (2) h[c] + no3[c] + q8h2[c] --> (2) h[e] + h2o[c] + no2[c] + q8[c]
- process: h [c>e]
correct for PMT: rhs by 18.2657, z_trans by -2
correct for membrane pot (z_trans = -2) rhs by 0
- TOT rhs = 18.2657
- transporter found: (NADH6) (4.5) h[c] + nadh[c] + q8[c] --> (3.5) h[e] + nad[c] + q8h2[c]
- process: h [c>e]
correct for PMT: rhs by -31.965, z_trans by 3.5
correct for membrane pot (z_trans = 3.5) rhs by 0
- TOT rhs = -31.965
- transporter found: (THD2) h[e] + nadh[c] + nadp[c] --> h[c] + nad[c] + nadph[c]
- process: h [c>e]
correct for PMT: rhs by -9.1329, z_trans by 1
correct for membrane pot (z_trans = 1) rhs by 0
- TOT rhs = -9.1329
- transporter found: (O2t) o2[e] <==> o2[c]
- process: o2 [c>e]
- transporter found: (CO2t) co2tot[e] + h2o[c] <==> co2tot[c] + h2o[e]
- process: co2tot [c>e]
problem: charge state not specified for transport of co2tot
- process: h2o [c>e]
- transporter found: (H2Ot) h2o[e] <==> h2o[c]
- process: h2o [c>e]

## Sheet: CV 30 1 conc
Metabolite	Range Min	Range Max	Optim Min	Optim Max
13dpg[c]	0.0001	10	0.0244011	0.53258
2ddg6p[c]	0.0001	10	0.0001	10
2dr1p[c]	0.0001	10	0.0001	10
2dr5p[c]	0.0001	10	0.0001	10
2pg[c]	0.0001	10	0.0479227	0.866134
3dhq[c]	0.0001	10	0.0001	10
3dhsk[c]	0.0001	10	0.0001	10
3pg[c]	0.0001	10	0.553294	10
3php[c]	0.0001	10	0.0001	10
4mop[c]	0.0001	10	0.0001	10
6pgc[c]	0.0001	10	0.0001	10
6pgl[c]	0.0001	10	0.0001	10
aacoa[c]	0.0001	10	0.0001	10
acac[c]	0.0001	10	0.0001	10
acald[c]	0.0001	10	0.0001	10
accoa[c]	0.119	0.221	0.119	0.221
actp[c]	0.0001	10	0.0001	10
ac[c]	0.0001	10	0.0001	10
ade[c]	0.0001	10	0.0001	10
adn[c]	0.0001	10	0.0001	10
adp[c]	0.091	0.169	0.091	0.169
akg[c]	0.0001	10	0.0001	10
ala-L[c]	0.0001	10	0.0001	10
amp[c]	1e-07	0.17	1e-07	0.17
aps[c]	0.0001	10	0.0001	10
ara5p[c]	0.0001	10	0.0001	10
arab-L[c]	0.0001	10	0.0001	10
asn-L[c]	0.0001	10	0.0001	10
asp-L[c]	0.0001	10	0.0001	10
atp[c]	0.21	0.39	0.21	0.39
but[c]	0.0001	10	0.0001	10
camp[c]	1e-07	0.03	1e-07	0.03
cit[c]	0.0001	10	0.00146199	10
co2tot[c]	1	100	1	100
co2tot[e]	1	100	1	100
coa[c]	0.0001	10	0.0001	10
cys-L[c]	0.0001	10	0.0001	10
dad-2[c]	0.0001	10	0.0001	10
dadp[c]	0.0001	10	0.0001	10
damp[c]	0.0001	10	0.0001	10
datp[c]	0.0001	10	0.0001	10
dhap[c]	0.448	0.832	0.448	0.832
dha[c]	0.0001	10	0.0001	10
e4p[c]	0.0001	10	0.0001	2.42377
etoh[c]	0.0001	10	0.0001	10
f6p[c]	0.056	0.104	0.056	0.0655321
fadh2[c]	0.0001	10	0.0001	10
fad[c]	0.035	0.065	0.035	0.065
fdp[c]	0.161	0.299	0.161	0.299
for[c]	0.0001	10	0.0001	10
fru[c]	0.0001	10	0.0001	10
fum[c]	0.0001	10	0.00076081	10
g1p[c]	0.0001	10	0.0001	10
g3p[c]	0.0001	10	0.00173453	0.0378579
g6p[c]	0.126	0.234	0.199963	0.234
gal1p[c]	0.0001	10	0.0001	10
gdp[c]	0.0001	10	0.0001	10
glc-D[c]	0.0001	10	0.0001	10
gln-L[c]	0.0001	10	0.0001	10
glu-L[c]	0.0001	10	0.0001	10
glx[c]	0.0001	10	0.0001	10
glyald[c]	0.0001	10	0.0001	10
glyc-R[c]	0.0001	10	0.0001	10
glyc3p[c]	0.0001	10	0.0001	10
glyclt[c]	0.0001	10	0.0001	10
glyc[c]	0.0001	10	0.0001	10
gly[c]	0.0001	10	0.0001	10
gmp[c]	0.0001	10	0.0001	10
gsn[c]	0.0001	10	0.0001	10
gthox[c]	0.0001	10	0.0001	10
gthrd[c]	0.0001	10	0.0001	10
gtp[c]	0.0001	10	0.0001	10
gua[c]	0.0001	10	0.0001	10
h2o2[c]	0.0001	10	0.0001	10
h2o[c]	1000	1000	1000	1000
h2o[e]	1000	1000	1000	1000
h2s[c]	0.0001	10	0.0001	10
h2[c]	0.0001	10	0.0001	10
hpyr[c]	0.0001	10	0.0001	10
hxan[c]	0.0001	10	0.0001	10
h[c]	1000	1000	1000	1000
h[e]	1000	1000	1000	1000
icit[c]	0.0001	10	0.0001	0.684002
idp[c]	0.0001	10	0.0001	10
ile-L[c]	0.0001	10	0.0001	10
imp[c]	0.0001	10	0.0001	10
indole[c]	0.0001	10	0.0001	10
ins[c]	0.0001	10	0.0001	10
itp[c]	0.0001	10	0.0001	10
lac-D[c]	0.0001	10	0.0001	10
lcts[c]	0.0001	10	0.0001	10
leu-L[c]	0.0001	10	0.0001	10
mal-L[c]	0.0001	10	0.00325437	10
malt[c]	0.0001	10	0.0001	10
man1p[c]	0.0001	10	0.0001	10
man6p[c]	0.0001	10	0.0001	10
met-L[c]	0.0001	10	0.0001	10
mmcoa-R[c]	0.0001	10	0.0001	10
mmcoa-S[c]	0.0001	10	0.0001	10
mnl1p[c]	0.0001	10	0.0001	10
nadh[c]	0.0001	10	0.0001	0.00218261
nadph[c]	0.0001	10	0.0001	10
nadp[c]	0.07	0.13	0.07	0.13
nad[c]	0.056	0.104	0.056	0.104
nh4[c]	0.0001	10	0.0001	10
no2[c]	0.0001	10	0.0001	10
no3[c]	0.0001	10	0.0001	10
o2[c]	0.001	0.1	0.001	0.1
o2[e]	0.001	0.1	0.001	0.1
oaa[c]	0.0001	10	0.0001	0.307279
pep[c]	0.252	0.468	0.252	0.468
phe-L[c]	0.0001	10	0.0001	10
pi[c]	1	10	1	10
ppcoa[c]	0.0001	10	0.0001	10
ppi[c]	1	100	1	100
prpp[c]	0.0001	10	0.0001	10
pser-L[c]	0.0001	10	0.0001	10
pyr[c]	0.357	0.663	0.357	0.663
q8h2[c]	0.0001	10	0.0001	10
q8[c]	0.0001	10	0.0001	10
r1p[c]	0.0001	10	0.0001	10
r5p[c]	0.0001	10	0.00206467	10
rib-D[c]	0.0001	10	0.0001	10
ru5p-D[c]	0.0001	10	0.0001	8.30638
ru5p-L[c]	0.0001	10	0.0001	10
s7p[c]	0.0001	10	0.000412581	10
sbt6p[c]	0.0001	10	0.0001	10
ser-L[c]	0.0001	10	0.0001	10
skm[c]	0.0001	10	0.0001	10
so3[c]	0.0001	10	0.0001	10
so4[c]	0.0001	10	0.0001	10
succoa[c]	0.0001	10	0.0001	10
succ[c]	0.0001	10	0.0001	10
thr-L[c]	0.0001	10	0.0001	10
trdox[c]	0.0001	10	0.0001	10
trdrd[c]	0.0001	10	0.0001	10
tre[c]	0.0001	10	0.0001	10
trp-L[c]	0.0001	10	0.0001	10
tyr-L[c]	0.0001	10	0.0001	10
urea[c]	0.0001	10	0.0001	10
val-L[c]	0.0001	10	0.0001	10
xan[c]	0.0001	10	0.0001	10
xmp[c]	0.0001	10	0.0001	10
xtsn[c]	0.0001	10	0.0001	10
xu5p-D[c]	0.0001	10	0.0001	10
xyl-D[c]	0.0001	10	0.0001	10
xylu-D[c]	0.0001	10	0.0001	10

## Sheet: CV 30 1 DrG
Reaction	Extended	Model dir	Data dir	Transporter	Partial data	RHS	delta r G Min	delta r G Max
ALATA_L	[c]akg + ala-L <==> glu-L + pyr	0	0	0	0	0	-40.8091	46.3461
ASNN	[c]asn-L + h2o --> asp-L + nh4	1	0	0	0	0	-82.061	3.55964
ASNS2	[c]asp-L + atp + nh4 --> amp + asn-L + h + ppi	1	0	0	0	0	-109.528	24.607
ASNS1	[c]asp-L + atp + gln-L + h2o --> amp + asn-L + glu-L + h + ppi	1	0	0	0	0	-162.464	0.211471
ASPT	[c]asp-L --> fum + nh4	1	0	0	0	0	-51.5637	29.0265
ASPTA	[c]akg + asp-L <==> glu-L + oaa	0	0	0	0	0	-58.5993	46.9283
A5PISO	[c]ru5p-D <==> ara5p	0	1	0	0	0	-31.1006	0
MME	[c]mmcoa-R <==> mmcoa-S	0	0	0	0	0	-28.5402	28.5402
ALCD19	[c]glyald + h + nadh <==> glyc + nad	0	0	0	0	0	-52.9027	11.8207
ALDD2x	[c]acald + h2o + nad --> ac + (2) h + nadh	1	0	0	0	0	-107.178	-42.4544
RBP4E	[c]ru5p-L <==> xu5p-D	0	0	0	0	0	-30.1461	26.9343
ACACCT	[c]acac + accoa --> aacoa + ac	1	0	0	0	0	-40.1092	47.0461
PMANM	[c]man1p <==> man6p	0	0	0	0	0	-33.8502	23.2302
PPM2	[c]2dr1p <==> 2dr5p	0	0	0	0	0	-36.6206	20.4598
PPM	[c]r1p <==> r5p	0	0	0	0	0	-29.115	20.4602
DRPA	[c]2dr5p --> acald + g3p	1	0	0	0	0	-41.0161	23.7073
DHAPT	[c]dha + pep --> dhap + pyr	1	0	0	0	0	-59.359	-26.2151
GLYCTO2	[c]glyclt + q8 --> glx + q8h2	1	0	0	0	0	-84.6504	29.5104
GLYCDx	[c]glyc + nad --> dha + h + nadh	1	0	0	0	0	-22.8007	41.9227
GLYK	[c]atp + glyc --> adp + glyc3p + h	1	0	0	0	0	-73.6572	-13.5077
G3PD2	[c]glyc3p + nadp <==> dhap + h + nadph	0	0	0	0	0	14.4142	73.9724
MAN6PI	[c]man6p <==> f6p	0	0	0	0	0	-13.7659	15.164
ACALDi	[c]acald + coa + nad --> accoa + h + nadh	1	0	0	0	0	-33.2049	33.0531
M1PD	[c]mnl1p + nad <==> f6p + h + nadh	0	0	0	0	0	-20.7883	15.7845
PGMT	[c]g1p <==> g6p	0	0	0	0	0	-16.7576	12.1722
RBK	[c]atp + rib-D --> adp + h + r5p	1	0	0	0	0	-48.4558	4.18859
MMM2	[c]succoa --> mmcoa-R	1	0	0	0	0	-21.3002	35.7802
SBTPD	[c]nad + sbt6p <==> f6p + h + nadh	0	0	0	0	0	-21.2787	15.2941
TREH	[c]h2o + tre --> (2) glc-D	1	0	0	0	0	-80.3465	5.27413
XYLI2i	[c]fru --> glc-D	1	0	0	0	0	-28.9302	28.1502
XYLI1	[c]xyl-D <==> xylu-D	0	0	0	0	0	-24.2002	32.8802
XYLK	[c]atp + xylu-D --> adp + h + xu5p-D	1	0	0	0	0	-62.9569	-2.80728
HPYRRx	[c]h + hpyr + nadh --> glyc-R + nad	1	0	0	0	0	-47.9027	16.8207
HPYRRy	[c]h + hpyr + nadph --> glyc-R + nadp	1	0	0	0	0	-69.8134	16.7504
MMCD	[c]h + mmcoa-S + h2o --> co2tot + ppcoa	1	0	0	0	0	-71.9987	-3.50216
ICL	[c]icit --> glx + succ	1	0	0	0	0	-62.039	16.9321
MALS	[c]accoa + glx + h2o --> coa + h + mal-L	1	0	0	0	0	-90.144	-11.622
ME2	[c]mal-L + nadp + h2o --> co2tot + nadph + pyr	1	1	0	0	0	-43.943	0
PPCK	[c]atp + oaa + h2o --> adp + co2tot + pep	1	1	0	0	0	-22.7014	0
PPA	[c]h2o + ppi --> h + (2) pi	1	0	0	0	0	-53.3406	-30.5084
PPC	[c]co2tot + pep --> h + oaa + pi	1	1	0	0	0	-58.7571	-31.4819
ME1	[c]mal-L + nad + h2o --> co2tot + nadh + pyr	1	1	0	0	0	-44.0133	-19.7773
ACONT	[c]cit <==> icit	0	1	0	0	0	-21.8907	0
CITL	[c]cit --> ac + oaa	1	1	0	0	0	-65.5922	0
FUM	[c]fum + h2o <==> mal-L	0	1	0	0	0	-23.5098	0
CS	[c]accoa + h2o + oaa --> cit + coa + h	1	1	0	0	0	-80.2531	-8.38068
ICDHyr	[c]icit + nadp + h2o <==> akg + co2tot + nadph	0	1	0	0	0	-63.9131	0
TEST_AKGDH	[c]akg + coa + nad + h2o --> co2tot + nadh + succoa	1	1	0	0	0	-91.1158	0
MDH	[c]mal-L + nad <==> h + nadh + oaa	0	1	0	0	0	-19.907	0
MDH2	[c]mal-L + q8 --> oaa + q8h2	1	0	0	0	0	-97.6267	-20.6393
SUCD1i	[c]fad + succ --> fadh2 + fum	1	1	0	0	0	-39.5881	0
SUCOAS	[c]atp + coa + succ <==> adp + pi + succoa	0	0	0	0	0	-37.7096	55.554
NADPPPS	[c]h2o + nadp --> nad + pi	1	0	0	0	0	-40.4672	-31.69
GTHOr	[c]gthox + h + nadph <==> (2) gthrd + nadp	0	0	0	0	0	-84.9979	30.1061
NADK	[c]atp + nad --> adp + h + nadp	1	0	0	0	0	-22.4933	-16.355
SADT2	[c]atp + gtp + h2o + so4 --> aps + gdp + pi + ppi	1	1	0	0	0	-63.4366	0
SULR	[c](3) h2o + h2s + (3) nadp <==> (5) h + (3) nadph + so3	0	-1	0	0	0	16.2732	161.804
TRPAS1	[c]cys-L + h2o --> h2s + nh4 + pyr	1	0	0	0	0	-97.5757	-10.4205
GLUDy	[c]glu-L + h2o + nadp <==> akg + h + nadph + nh4	0	0	0	0	0	-49.9745	65.1295
GLNS	[c]atp + glu-L + nh4 --> adp + gln-L + h + pi	1	0	0	0	0	-62.9018	30.3618
GLUSy	[c]akg + gln-L + h + nadph --> (2) glu-L + nadp	1	0	0	0	0	-118.065	25.579
GLUN	[c]gln-L + h2o --> glu-L + nh4	1	0	0	0	0	-81.476	4.14468
PGCD	[c]3pg + nad --> 3php + h + nadh	1	0	0	0	0	-15.0482	28.3102
PSP_L	[c]h2o + pser-L --> pi + ser-L	1	0	0	0	0	-55.0596	7.7289
PSERT	[c]3php + glu-L --> akg + pser-L	1	0	0	0	0	-63.6668	50.4941
SERD_L	[c]ser-L --> nh4 + pyr	1	0	0	0	0	-90.2694	-31.6544
PDH	[c]coa + nad + pyr + h2o --> accoa + co2tot + nadh	1	1	0	0	0	-60.0071	-9.33867
G1PP	[c]g1p + h2o --> glc-D + pi	1	0	0	0	0	-63.8543	-1.06586
ENO	[c]2pg <==> h2o + pep	0	1	0	0	0	-7.17526	0
FBA	[c]fdp <==> dhap + g3p	0	1	0	0	0	-9.7556	0
FBP	[c]fdp + h2o --> f6p + pi	1	0	0	0	0	-34.3322	-26.6999
F6PA	[c]f6p <==> dha + g3p	0	0	0	0	0	-27.732	8.84077
GAPD	[c]g3p + nad + pi <==> 13dpg + h + nadh	0	1	0	0	0	-7.64293	0
HEX1	[c]atp + glc-D --> adp + g6p + h	1	0	0	0	0	-41.3349	-9.33586
PGM	[c]2pg <==> 3pg	0	-1	0	0	0	0	7.17526
PFK	[c]atp + f6p --> adp + fdp + h	1	1	0	0	0	-27.4834	-22.49
PGI	[c]g6p <==> f6p	0	1	0	0	0	-0.389664	0
PGK	[c]3pg + atp <==> 13dpg + adp	0	-1	0	0	0	0	7.64293
PPS	[c]atp + h2o + pyr --> amp + (2) h + pep + pi	1	0	0	0	0	-68.2242	-22.3487
PYK	[c]adp + h + pep --> atp + pyr	1	1	0	0	0	-25.9156	-19.7773
TPI	[c]dhap <==> g3p	0	1	0	0	0	-7.64293	0
GLYCK	[c]atp + glyc-R --> 3pg + adp + h	1	0	0	0	0	-35.3996	3.38504
GLYCLTDy	[c]glx + h + nadph --> glyclt + nadp	1	0	0	0	0	-79.7034	6.86037
GLYCLTDx	[c]glx + h + nadh --> glyclt + nad	1	0	0	0	0	-57.7927	6.93066
PRPPS	[c]atp + r5p <==> amp + h + prpp	0	0	0	0	0	-77.1507	9.52274
ACACT1r	[c](2) accoa <==> aacoa + coa	0	0	0	0	0	-11.2442	48.9054
ADA	[c]adn + h + h2o --> ins + nh4	1	0	0	0	0	-82.1238	3.49681
ADNK1	[c]adn + atp --> adp + amp + h	1	0	0	0	0	-75.2642	-8.09114
ADK1	[c]amp + atp <==> (2) adp	0	0	0	0	0	-7.45362	32.7138
DADK	[c]atp + damp <==> adp + dadp	0	0	0	0	0	-34.4446	25.705
ADK4	[c]amp + itp <==> adp + idp	0	0	0	0	0	-32.5785	61.6001
ADK3	[c]amp + gtp <==> adp + gdp	0	0	0	0	0	-32.522	61.6566
AMPN	[c]amp + h2o --> ade + r5p	1	0	0	0	0	-55.6224	29.5165
ADPT	[c]ade + prpp --> amp + ppi	1	0	0	0	0	-86.8743	17.1858
ADNCYC	[c]atp --> camp + ppi	1	0	0	0	0	-62.4256	-18.2113
GK1	[c]atp + gmp <==> adp + gdp	0	0	0	0	0	-34.4058	25.7438
XPPT	[c]prpp + xan --> ppi + xmp	1	0	0	0	0	-69.0713	27.9654
HXPRT	[c]hxan + prpp --> imp + ppi	1	0	0	0	0	-69.9785	27.0582
GUAPRT	[c]gua + prpp --> gmp + ppi	1	0	0	0	0	-70.0238	27.0129
INSK	[c]atp + ins --> adp + h + imp	1	0	0	0	0	-58.3926	1.75696
GSNK	[c]atp + gsn --> adp + gmp + h	1	0	0	0	0	-58.4267	1.72288
NTPP5	[c]datp + h2o --> damp + h + ppi	1	0	0	0	0	-96.8865	-28.39
NTPP6	[c]atp + h2o --> amp + h + ppi	1	0	0	0	0	-105.968	-57.454
NTPP2	[c]gtp + h2o --> gmp + h + ppi	1	0	0	0	0	-97.0611	-28.5646
NDPK1	[c]atp + gdp <==> adp + gtp	0	0	0	0	0	-32.012	28.1376
NDPK8	[c]atp + dadp <==> adp + datp	0	0	0	0	0	-32.1478	28.0018
RNDR1	[c]adp + trdrd --> dadp + h2o + trdox	1	0	0	0	0	-109.463	-22.3078
RNTR1	[c]atp + trdrd --> datp + h2o + trdox	1	0	0	0	0	-111.536	-24.3808
NTD6	[c]damp + h2o --> dad-2 + pi	1	0	0	0	0	-58.8318	3.95671
NTD7	[c]amp + h2o --> adn + pi	1	0	0	0	0	-48.7311	21.0808
NTD9	[c]gmp + h2o --> gsn + pi	1	0	0	0	0	-58.5451	4.24336
NTD11	[c]h2o + imp --> ins + pi	1	0	0	0	0	-58.5792	4.20929
NTD10	[c]h2o + xmp --> pi + xtsn	1	0	0	0	0	-59.266	3.52244
PUNP5	[c]ins + pi <==> hxan + r1p	0	0	0	0	0	-40.5891	50.7396
PUNP2	[c]dad-2 + pi <==> 2dr1p + ade	0	0	0	0	0	-40.5648	50.7639
PUNP1	[c]adn + pi <==> ade + r1p	0	0	0	0	0	-40.5648	50.7639
PUNP3	[c]gsn + pi <==> gua + r1p	0	0	0	0	0	-40.5778	50.7509
PUNP7	[c]pi + xtsn <==> r1p + xan	0	0	0	0	0	-40.8094	50.5193
GUAD	[c]gua + h + h2o --> nh4 + xan	1	0	0	0	0	-85.1296	0.490986
ADD	[c]ade + h + h2o --> hxan + nh4	1	0	0	0	0	-82.1481	3.47249
ATPS4r	adp[c] + (4) h[e] + pi[c] <==> atp[c] + (3) h[c] + h2o[c]	0	0	1	0	-27.3986	-15.4441	-7.80113
CYTBD	(2) h[c] + (0.5) o2[c] + q8h2[c] --> (2) h[e] + h2o[c] + q8[c]	1	0	1	0	18.2657	1.14161	63.9301
CYTBO3	(2.5) h[c] + (0.5) o2[c] + q8h2[c] --> (2.5) h[e] + h2o[c] + q8[c]	1	0	1	0	22.8322	5.70804	68.4965
LDH_D2	[c]lac-D + q8 --> pyr + q8h2	1	0	0	0	0	-82.2716	4.88357
FDH2	for[c] + (3) h[c] + q8[c] + h2o[c]--> co2tot[c] + (2) h[e] + q8h2[c]	1	0	1	0	-18.2657	-52.514	44.5227
G3PD5	[c]glyc3p + q8 --> dhap + q8h2	1	0	0	0	0	-63.3758	23.7794
HYD1	(2) h[c] + h2[c] + q8[c] --> (2) h[e] + q8h2[c]	1	0	1	0	18.2657	1.14161	86.7622
NO3R1	(2) h[c] + no3[c] + q8h2[c] --> (2) h[e] + h2o[c] + no2[c] + q8[c]	1	0	1	0	18.2657	-38.8147	75.3462
NADH5	[c]h + nadh + q8 --> nad + q8h2	1	0	0	0	0	-85.3627	-20.6393
NTRIR2x	[c](5) h + (3) nadh + no2 --> (2) h2o + (3) nad + nh4	1	0	0	0	0	-362.636	-282.627
NADH6	(4.5) h[c] + nadh[c] + q8[c] --> (3.5) h[e] + nad[c] + q8h2[c]	1	0	1	0	-31.965	-50.9268	13.7965
THD2	h[e] + nadh[c] + nadp[c] --> h[c] + nad[c] + nadph[c]	1	0	1	0	-9.13287	-16.7375	20.3888
POX	[c](2) h2o + pyr + q8 --> ac + co2tot + q8h2	1	0	0	0	0	-211.7	-113.128
SUCD4	[c]fadh2 + q8 <==> fad + q8h2	0	0	0	0	0	-43.8788	43.2764
TEST_NADTRHD	[c]nad + nadph --> nadh + nadp	1	0	0	0	0	-29.5536	7.57264
TRDR	[c]h + nadph + trdox --> nadp + trdrd	1	0	0	0	0	-44.1855	42.3783
PGL	[c]6pgl + h2o --> 6pgc + h	1	1	0	0	0	-62.9308	-5.85033
EDA	[c]2ddg6p --> g3p + pyr	1	0	0	0	0	-24.1264	13.5913
EDD	[c]6pgc --> 2ddg6p + h2o	1	0	0	0	0	-70.6902	-13.6098
GND	[c]6pgc + nadp + h2o --> co2tot + nadph + ru5p-D	1	1	0	0	0	-58.4881	0
RPE	[c]ru5p-D <==> xu5p-D	0	1	0	0	0	-29.6861	0
RPI	[c]r5p <==> ru5p-D	0	1	0	0	0	-28.0802	0
TALA	[c]g3p + s7p <==> e4p + f6p	0	1	0	0	0	-25.0269	0
TKT1	[c]r5p + xu5p-D <==> g3p + s7p	0	1	0	0	0	-40.9241	0
TKT2	[c]e4p + xu5p-D <==> f6p + g3p	0	1	0	0	0	-43.9965	0
G6PDH2r	[c]g6p + nadp <==> 6pgl + h + nadph	0	1	0	0	0	-42.0418	0
GMPS2	[c]atp + gln-L + h2o + xmp --> amp + glu-L + gmp + (2) h + ppi	1	0	0	0	0	-160.348	2.3276
IMPD	[c]h2o + imp + nad --> h + nadh + xmp	1	0	0	0	0	360.229	424.952
GMPR	[c]gmp + (2) h + nadph --> imp + nadp + nh4	1	0	0	0	0	-502.5	-387.396
ACKr	[c]ac + atp <==> actp + adp	0	0	0	0	0	-21.4679	38.6817
ACS	[c]ac + atp + coa --> accoa + amp + ppi	1	0	0	0	0	-60.5356	46.5937
ADHEr	[c]accoa + (2) h + (2) nadh <==> coa + etoh + (2) nad	0	0	0	0	0	-42.5955	31.3053
LDH_D	[c]lac-D + nad <==> h + nadh + pyr	0	0	0	0	0	-4.55188	33.1658
FHL	[c]for + h + h2o --> co2tot + h2	1	0	0	0	0	-26.7392	41.7573
PTAr	[c]accoa + pi <==> actp + coa	0	0	0	0	0	-42.7921	21.531
PFL	[c]coa + pyr --> accoa + for	1	0	0	0	0	-43.4239	16.7257
THRAr	[c]thr-L <==> acald + gly	0	0	0	0	0	-58.4099	27.2108
O2t	o2[e] <==> o2[c]	0	0	1	0	0	-11.4161	11.4161
H2Ot	h2o[e] <==> h2o[c]	0	0	1	0	0	0	0
DHQD	[c]3dhq <==> 3dhsk + h2o	0	1	0	0	0	-32.3169	0
SHK3Dr	[c]3dhsk + h + nadph <==> nadp + skm	0	1	0	0	0	-29.4834	0
TRPAS2	[c]h2o + trp-L <==> indole + nh4 + pyr	0	0	0	0	0	-65.4446	21.7106
TRPS2	[c]indole + ser-L --> h2o + trp-L	1	0	0	0	0	-81.9052	3.71544
ATPM	[c]atp + h2o --> adp + h + pi	1	0	0	0	0	-58.7571	-51.1142
CAT	[c](2) h2o2 --> (2) h2o + o2	1	0	0	0	0	-201.336	-132.84
LEUTAi	[c]4mop + glu-L --> akg + leu-L	1	1	0	0	0	-61.464	0
